# Supplementary material for: Transcription factor Sp9 is a negative regulator of D1-type MSN development
Source: Cell Death Discov. 2022 Jun 30;8:301. doi: 10.1038/s41420-022-01088-0 (PMC9247084; doi:10.1038/s41420-022-01088-0)
Supplement: Supplementary file 1 — Table 1 [file 41420_2022_1088_MOESM1_ESM.xls]

## Sheet: DEG_Sp9-E_vs_Sp9-C_all_anno
Symbol	mean_logCPM	log2FC	pvalue	Control-1	Control-2	Control-3	Control-4	Sp9-Cre,Sp9-OE-1	Sp9-Cre,Sp9-OE-2	Sp9-Cre,Sp9-OE-3	Sp9-Cre,Sp9-OE-4
Gm13394	7.3699	-0.956944	7.78e-23	221.511	230.915	211.133	209.475	118.982	99.004	117.986	113.808
Gt(ROSA)26Sor	4.34442	1.14678	9.71e-12	15.576	10.684	12.841	11.099	25.527	22.965	31.171	31.414
	-1.02935	6.68968	9.35e-09	0	0	0	0	0.272	1.19	0.699	0.68
Gm7336	4.93484	-1.33851	1.03e-07	42.022	50.626	46.251	36.187	24.82	23.61	10.429	10.342
Gm9929	0.737742	2.4	1.34e-07	0.597	0.304	0.5	0.51	0.816	3.819	2.913	2.622
	2.62604	10.7704	1.43e-07	0	0	0	0	0	0	41.776	6.895
Gm5514	2.78313	-1.07951	2.9e-07	7.821	10.562	8.283	10.307	5.116	4.266	4.545	3.593
Sema3d	1.1475	-1.76907	5.36e-07	3.447	2.489	2.724	4.587	0.599	1.538	0.524	1.165
Ncapd2	7.92571	0.727973	7.54e-07	214.22	163.595	207.909	146.162	326.519	232.631	314.92	338.122
Slc12a6	-0.915372	-7.03393	1.5e-06	0.862	2.489	0	0.283	0	0	0	0
Drd1	3.39537	-1.88	1.69e-06	11.135	19.243	12.563	22.879	2.83	9.573	1.923	3.496
Gm14443	-0.801865	6.99957	2.72e-06	0	0	0	0	0.054	0.05	1.69	1.748
Aim2	2.95948	1.36471	4.36e-06	4.772	3.339	4.169	4.757	4.899	10.069	15.207	13.74
	1.01057	1.7073	5.76e-06	1.127	1.032	0.778	0.566	1.252	2.926	3.205	4.03
Rpl17-ps5	3.07353	4.46988	6.24e-06	0.53	0.971	0.778	0.566	28.738	0.595	34.085	0.291
Gm14438	-1.59709	-6.13244	1.25e-05	1.06	0.486	0	0.396	0	0	0	0
Gm5859	1.09096	2.24601	1.85e-05	0.795	0.364	0.5	1.076	1.197	1.141	5.069	5.681
Gm15387	-1.13174	-6.71237	3.88e-05	0	1.76	0	1.133	0	0	0	0
Kras	6.81116	0.3936	4.19e-05	97.102	101.617	101.953	87.154	140.917	117.357	126.9	124.344
Gm14288	-0.0582791	4.30337	4.29e-05	0	0	0.278	0	0	2.282	2.331	1.602
Gm6206	3.26885	-0.867602	4.38e-05	13.124	12.383	12.73	11.213	9.852	5.555	6.176	5.535
Gm10600	0.0338724	3.87512	4.92e-05	0.133	0.243	0.056	0	0.163	0.198	2.797	3.447
A230056P14Rik	0.994146	1.73829	5.05e-05	0.994	0.486	0.778	1.133	1.306	1.587	4.02	4.467
Amy1	1.31965	1.813	6.27e-05	0.53	1.275	0.945	1.359	1.197	2.182	4.719	6.458
Gm10524	1.55092	1.63827	7.11e-05	1.127	1.396	1.223	1.642	1.47	2.48	6.7	6.215
	4.43828	-0.729083	7.13e-05	24.922	30.352	26.072	26.446	11.702	22.866	16.139	14.275
Sfxn1	5.54468	-0.47994	8.35e-05	47.325	61.31	52.533	55.894	41.203	43.798	33.852	36.755
	-0.104734	-4.51106	0.000107585	0	0.425	1.946	3.964	0	0	0	0.243
Rprm	5.24762	-0.457037	0.000129232	39.835	50.991	41.971	42.642	30.916	32.737	30.064	34.036
A3galt2	0.744181	1.89632	0.000143814	0.398	0.486	0.611	1.076	1.089	0.992	4.195	3.447
	-1.35833	6.32398	0.000184958	0	0	0	0	0	0	1.631	0.583
Gm5641	2.63961	-0.862533	0.000195831	10.34	8.559	6.115	6.852	4.626	5.208	3.438	4.176
	0.408553	1.5108	0.000203282	0.795	0.607	0.667	0.396	1.687	2.53	1.049	1.748
Pianp	4.68392	-0.645163	0.000209512	30.489	28.409	25.071	41.057	19.486	24.999	17.654	17.77
Gm14305	2.79809	1.43097	0.000253565	5.501	3.885	0.778	4.587	8.981	6.349	11.769	12.624
	-0.771596	-7.09711	0.000273715	0	0	3.78	0	0	0	0	0
Gm14295	1.0777	1.50305	0.000305018	1.127	1.457	0.278	1.246	2.014	1.736	3.321	4.564
Gm8281	-1.27621	6.48382	0.000313079	0	0	0	0	0	0.149	2.331	0
	-0.104358	4.98351	0.00031561	0	0.061	0.111	0	3.266	0	3.146	0
2310034C09Rik	-1.73721	-5.80149	0.000357463	0.066	0.061	1.39	0	0	0	0	0
	0.829605	-1.01827	0.000357766	2.32	2.003	2.224	2.492	1.034	1.339	1.049	1.02
Gm10243	4.73866	0.99959	0.00036447	14.582	23.007	8.172	25.031	31.787	23.164	42.3	44.329
3110035E14Rik	3.61115	-0.830763	0.000369127	18.89	10.198	18.956	14.158	6.205	11.508	8.274	8.934
Nvl	6.6399	0.41362	0.000408289	85.834	91.237	89.056	75.545	88.393	117.357	124.977	124.344
C030034I22Rik	2.28094	1.03753	0.000456943	1.922	3.157	4.836	2.378	4.3	7.837	7.691	5.535
Dscam	5.26239	-0.537263	0.000459709	36.189	51.051	43.194	50.91	28.303	39.483	25.462	31.656
Gtf3c2	1.18361	1.47049	0.000522152	0.663	0.911	0.556	2.322	1.742	3.026	2.797	4.855
	2.31042	1.16231	0.000527159	3.447	2.55	3.113	2.775	3.592	3.671	8.914	10.439
Apod	2.65245	-0.890701	0.000550488	7.225	8.013	9.061	7.928	2.395	4.117	4.37	6.458
	2.0835	0.826745	0.000557695	2.386	3.581	3.113	2.718	3.973	6.002	5.652	5.341
Zfp979	1.89726	-0.90638	0.00064119	5.501	5.888	4.225	3.454	3.048	3.075	1.864	2.136
Rpl35a	7.38643	-0.395511	0.000709554	175.38	213.554	184.394	186.709	137.324	129.063	132.843	178.48
1500004A13Rik	5.66369	0.859291	0.000733982	28.037	52.387	31.909	31.316	30.916	61.307	81.629	86.764
	0.721746	2.2889	0.000757033	0.862	0.85	0.334	0	0.49	1.24	3.904	4.37
Cox8a	6.55502	-0.327308	0.000781688	109.032	111.39	97.617	100.179	91.332	86.654	81.221	74.092
Zfp968	0.662576	1.65382	0.00079035	1.193	0.364	0.056	1.189	2.123	1.538	2.68	2.476
Gm3752	-1.13377	6.68724	0.00084938	0	0	0	0	0	0	2.855	0
Cst3	6.99141	-0.355913	0.000906576	128.585	147.145	132.306	162.925	113.376	125.541	108.896	98.368
Rgs5	5.64285	0.35257	0.000924294	44.209	46.074	44.973	39.868	53.123	52.578	57.274	60.594
	2.25016	-0.813454	0.00100814	6.893	5.706	6.393	4.87	2.667	4.811	2.68	3.35
Fam234b	6.72147	0.320003	0.00124055	84.641	92.269	95.449	102.614	115.879	130.402	106.158	115.702
Tcp11l1	4.69959	0.459248	0.00128268	22.337	20.032	22.903	21.803	34.726	32.439	25.403	27.141
5830417I10Rik	5.84554	0.608095	0.00129487	42.884	57.607	46.418	34.884	42.455	66.02	81.395	87.201
Gm17275	5.25136	0.642233	0.00129938	39.835	16.815	31.075	30.863	47.843	36.705	46.845	53.651
Pcdhga11	4.94796	0.507256	0.00132869	26.181	26.892	27.74	20.727	33.256	32.439	30.997	47.533
Unc13c	0.928838	-1.08863	0.00138805	1.79	2.428	2.946	2.662	0.925	1.984	0.757	0.923
	4.11953	0.577598	0.00142639	14.648	10.562	12.786	17.329	20.955	21.18	16.314	24.082
Syt4	7.01244	-0.739234	0.00143374	116.92	182.292	133.306	212.929	63.029	144.043	66.48	113.031
Gm8113	0.392785	2.58846	0.00149324	0.265	0.546	0.334	0.17	0.163	0.198	3.554	4.127
Dhrs3	2.01759	-0.825557	0.00156603	4.043	4.371	4.948	6.852	2.014	3.571	3.205	2.622
Vwf	3.37279	0.685477	0.00169959	6.893	7.588	9.172	7.645	16.819	13.789	9.148	10.633
Rbp1	7.11648	-0.296358	0.00175351	143.631	171.244	154.931	141.632	123.717	117.109	125.152	131.918
Lockd	4.05553	0.630614	0.00182975	15.443	10.623	14.064	11.666	21.01	12.797	23.83	22.577
E130208F15Rik	-0.0601759	-3.91068	0.00200718	2.784	3.824	0.278	0	0.435	0	0	0
AI480526	5.11457	0.436906	0.00211965	29.959	22.035	31.965	33.298	40.332	34.126	43.116	41.27
	1.10124	-1.42398	0.00212281	3.447	4.371	3.836	0.453	1.252	1.24	0.874	1.117
Gm7536	1.6109	-1.00816	0.00213977	3.248	5.099	3.725	3.794	2.939	2.678	0.932	1.311
	-0.353593	1.39877	0.00216892	0.398	0.364	0.278	0.396	0.871	1.042	0.932	0.971
Fam163a	-0.752645	2.20682	0.00224635	0	0.061	0.222	0.34	0.218	1.091	0.816	0.923
Ap1m2	-0.636157	-1.82488	0.00228827	0.597	0.425	0.945	1.416	0.218	0.397	0.175	0.146
Gm14391	3.70152	0.609394	0.00231706	10.738	13.355	7.783	8.948	17.145	11.904	15.848	17.333
Xkr4	3.3153	-0.789555	0.00232269	10.472	18.454	11.73	9.401	7.947	9.92	4.778	6.263
Vegfa	6.13644	0.437742	0.00232321	60.912	56.333	59.482	61.84	110.763	60.712	72.772	78.947
Gm10143	1.67389	0.824571	0.00237102	3.314	1.518	1.946	2.095	4.354	3.671	4.253	3.399
	10.8756	-0.549613	0.00249004	2183.36	2630.09	1994.59	2121.48	1749.02	1696.87	1437.56	1217.22
Ikzf1	6.61481	-0.403788	0.00251782	95.113	94.758	117.074	139.084	85.181	100.84	71.898	79.238
Atn1	-1.95359	-5.45549	0.00258059	0	0	0	1.189	0	0	0	0
Nrros	2.09157	-0.696962	0.00276914	5.17	4.978	4.336	6.173	2.558	2.926	3.554	3.69
Mt3	6.53923	-0.317254	0.00279746	96.439	114.122	102.676	99.046	86.542	81.991	93.223	69.285
Zfhx2os	3.98956	0.544976	0.00280728	14.516	9.53	14.843	12.345	15.948	16.468	21.383	20.975
2210418O10Rik	1.94331	2.56474	0.00287102	1.458	0	0	2.775	8.382	1.686	6.176	8.934
Arnt	5.85812	0.31003	0.00291925	57.863	47.227	52.755	48.928	62.267	58.133	68.461	67.44
A830011K09Rik	1.59113	0.984999	0.00295268	1.988	2.974	1.89	0.906	3.375	2.678	5.535	3.787
Gm3244	2.05127	-0.746092	0.00296967	5.501	5.22	5.503	4.134	1.851	3.621	3.379	3.253
Ttll3	2.99511	0.55917	0.0029988	6.297	5.403	7.06	6.569	9.471	8.333	9.264	10.293
Tmtc1	4.10749	1.04887	0.00305957	7.158	9.409	7.783	20.047	18.234	42.657	12.469	18.547
Sec61b	4.98468	-0.345746	0.00309516	35.129	37.332	35.356	33.525	28.575	29.463	27.093	26.073
Klhl42	4.00254	0.440876	0.00337544	11.997	14.022	13.842	14.044	18.07	20.138	18.528	16.508
Gm12715	3.98366	-0.656527	0.00343962	18.294	21.428	18.123	19.198	17.036	15.079	9.031	7.72
Ftl1-ps1	2.85797	-0.737171	0.00354349	9.81	9.47	8.505	8.098	8.001	6.101	3.962	3.447
Gm2237	0.653864	1.82814	0.00376918	0.53	0.728	0.278	1.019	0.708	1.835	6.06	0.583
Nrxn1	7.05168	-0.315716	0.0038097	127.922	160.681	142.423	157.035	108.749	138.735	108.722	116.236
Zfp966	2.73521	1.53795	0.00382054	4.971	3.885	0.167	4.304	8.001	5.605	10.313	14.76
Gm7293	1.28643	-1.06698	0.00392056	1.591	4.006	3.002	4.077	2.177	2.083	0.757	1.02
Atp5l	6.34857	-0.264919	0.00394715	82.586	95.061	87.889	89.815	75.765	79.412	72.481	68.12
Gm6311	3.2775	0.650785	0.0039584	5.7	8.802	9.117	6.116	11.866	10.416	15.557	8.982
Slc25a11	5.91692	-0.27093	0.00412608	64.359	71.448	63.985	64.105	56.007	56.843	52.263	53.554
Rad51ap1	4.35445	0.549832	0.00421563	20.149	14.326	17.956	13.591	24.765	16.12	29.016	26.753
Gm9493	-0.251612	-1.39857	0.00429585	0.862	0.911	1.223	1.302	0.381	0.744	0.291	0.194
Gsta4	2.63488	-0.56459	0.00432404	6.827	8.134	6.893	7.362	5.225	5.307	4.137	5.049
Rrnad1	5.11438	0.35743	0.00439218	32.478	25.799	29.519	33.242	36.685	35.763	39.387	43.212
0610030E20Rik	5.56208	0.311415	0.00444846	43.016	38.789	41.081	45.304	51.762	46.526	55.468	55.01
Gm28455	-1.04223	2.98522	0.00462486	0.133	0.121	0.056	0	0.054	0.05	1.282	1.214
Zfp9	3.93736	0.435862	0.00463902	13.919	12.93	10.785	14.044	18.07	16.964	17.305	17.528
Cntnap5c	2.39223	0.778979	0.00466069	5.501	3.46	3.947	2.209	7.348	4.365	6.642	7.526
Hebp1	2.02786	-0.666742	0.00472911	3.778	5.949	4.892	4.927	3.483	3.422	2.738	2.67
Gcsh	4.59546	-0.436527	0.00475223	24.259	32.962	27.017	26.56	23.296	22.519	15.906	20.101
Zfp992	2.82267	-0.671058	0.004794	6.893	10.198	9.006	8.211	6.205	7.242	3.904	4.176
Inhba	1.92175	-0.784839	0.00480721	3.38	4.917	5.281	5.097	2.068	4.216	2.505	2.039
Ifitm3	1.49686	-0.723703	0.00492783	3.314	4.431	2.78	3.115	1.959	2.182	2.156	1.942
Selenop	5.0308	-0.420697	0.00495933	33.87	37.15	38.135	40.094	20.52	34.027	27.093	29.811
Rps2-ps10	5.46604	-0.609054	0.0049865	48.385	59.793	47.141	57.876	44.849	45.286	31.987	17.673
Gm3636	0.650314	1.91251	0.00504196	0.795	0.486	0.445	0.736	0.871	0.893	7.167	0.437
LOC102633156	4.98497	0.874769	0.00509047	26.314	26.163	6.949	29.618	47.68	25.892	45.796	43.892
Atp5e	5.38416	-0.829343	0.00512197	39.172	49.109	77.215	47.796	10.342	36.259	37.114	36.318
Fcrls	2.39538	-0.635901	0.0051442	6.032	4.735	6.726	7.645	4.082	3.274	4.02	4.807
Gm8210	6.20462	-0.765971	0.00525899	53.886	101.374	106.011	109.692	39.08	57.339	29.365	92.299
	5.35192	0.472611	0.00527379	40.166	22.278	37.134	36.81	45.176	38.838	47.252	57.972
Zfp951	1.08598	1.02057	0.00547665	0.994	1.7	1.779	0.793	2.83	1.835	4.37	1.748
Rpl37rt	1.07434	-0.989784	0.00551871	2.055	3.035	2.446	3.171	2.014	1.934	0.699	0.728
Rps27rt	1.59559	-0.833925	0.00555616	3.38	4.128	3.558	3.964	2.776	3.026	1.398	1.214
Sv2c	3.59531	0.747916	0.00555873	7.357	7.709	8.394	12.119	11.321	25.346	11.653	11.458
Rps23-ps1	1.4703	-0.819025	0.00559334	3.911	3.946	2.557	3.341	2.504	2.232	2.039	1.02
Tac1	4.37244	-0.96225	0.00566111	13.985	32.294	14.454	48.249	8.872	21.725	10.546	14.76
Magel2	4.64209	0.444763	0.00581591	22.27	20.275	18.345	23.275	21.88	30.257	26.976	35.346
Emp1	5.09582	-0.454731	0.00581628	43.016	46.681	42.082	26.05	32.712	29.761	27.501	25.15
	7.92443	-0.462909	0.00603271	225.687	340.241	209.076	350.88	188.324	249.396	206.781	172.363
Myo18b	0.485296	-0.960497	0.00608741	1.723	1.578	1.723	1.869	0.599	0.942	0.699	1.262
4932422M17Rik	4.97699	0.409757	0.00609036	32.014	19.546	28.296	27.919	34.181	33.63	35.6	39.716
Plxnd1	7.43981	-0.531131	0.00626412	165.703	175.979	192.065	286.662	146.196	201.58	113.674	106.282
1700019D03Rik	1.21403	-0.742285	0.00637458	2.187	3.157	2.835	2.945	1.796	2.034	1.457	1.359
Cntn6	1.01602	-0.992173	0.00637516	1.723	2.428	1.779	4.304	0.925	1.984	1.049	1.165
Sod1	6.90761	-0.247476	0.0063786	129.314	137.918	120.354	133.364	109.457	117.853	102.662	108.758
Lrrc8a	3.41112	0.521966	0.00650126	10.141	8.377	9.506	6.512	11.43	12.748	13.983	11.41
Tmem254c	2.19717	-0.649184	0.00653018	4.839	4.796	5.67	6.626	3.375	3.819	4.312	2.525
Gm16364	0.895771	0.786416	0.00659231	1.392	1.457	1.056	1.189	2.232	1.934	1.923	2.67
Mrpl52	5.18727	-0.345846	0.00670071	39.57	42.249	38.357	42.529	35.978	36.11	29.132	26.801
Loxl1	2.39477	-0.620462	0.00682584	4.971	6.556	5.559	7.928	3.864	5.059	3.904	3.447
Csf1r	4.27135	-0.391594	0.00684428	23.994	19.364	23.126	20.783	14.587	17.658	17.246	16.994
Gm6136	1.57815	-0.854602	0.0069277	3.248	3.46	3.947	4.247	3.32	2.48	1.224	1.214
Zfhx2	7.50788	0.317561	0.00694633	183.002	127.902	175.499	161.396	191.753	188.981	202.935	223.586
	2.69951	-0.972798	0.00700083	8.815	12.687	5.893	6.682	4.572	7.986	1.981	2.768
Camk1	5.55162	-0.29826	0.00710694	53.886	50.566	47.308	54.761	42.4	37.052	45.854	42.678
Gm18310	0.211583	2.31584	0.00734735	0.199	0.364	0.278	0.453	0.381	0.198	0.291	5.681
4930404I05Rik	2.2458	0.688728	0.00736924	5.037	2.61	2.78	3.738	5.007	4.563	6.409	6.797
Grk4	0.782352	0.832224	0.00745114	1.06	0.85	1.001	1.642	1.905	2.43	1.864	1.942
Gm1673	5.49936	-0.36109	0.00747074	47.126	54.269	45.529	56.12	42.563	47.915	33.386	34.181
Cldn5	5.29716	-0.284405	0.00749849	42.552	42.553	43.972	43.209	36.413	36.556	35.308	33.21
Rpl39	7.85092	-0.317782	0.00757276	229.001	278.142	244.321	272.844	226.588	226.679	198.565	170.032
Cacna1c	6.39976	0.304601	0.00760678	72.578	65.863	77.771	85.511	85.508	111.802	82.444	92.882
Adcy2	2.82541	-0.656787	0.00772916	6.694	6.92	8.227	12.345	4.79	7.242	4.545	5.098
Igsf11	4.38188	-0.405914	0.00781985	24.988	21.428	25.794	22.426	18.288	14.136	17.771	21.218
Apoe	7.35728	-0.417592	0.00782217	156.755	181.867	171.552	239.489	126.983	186.601	138.844	108.856
	2.34324	0.649414	0.00793259	4.242	2.489	4.503	4.134	5.552	4.762	6.293	7.526
Chst2	4.63528	-0.551903	0.00794176	24.06	26.284	22.069	45.304	19.54	25.098	18.528	17.139
Zscan26	5.94624	0.293509	0.00804724	59.189	46.802	54.812	60.368	63.192	61.655	75.045	71.227
Lingo1	5.32536	-0.562649	0.00807601	37.846	52.69	37.746	62.52	29.011	48.758	22.665	28.695
Slc25a5	7.72512	-0.258328	0.00815854	227.476	250.401	224.363	219.272	201.932	194.983	193.496	180.034
Zfc3h1	6.53784	0.281439	0.00820133	92.528	77.7	89.612	75.261	96.557	89.58	109.537	111.575
Fat1	7.74787	0.326603	0.00828533	206.863	188.544	218.36	148.711	259.953	238.037	213.947	244.172
Hs6st2	5.85969	-0.315375	0.0083006	55.809	64.71	64.485	72.09	45.23	62.547	48.126	50.689
1810032O08Rik	2.86185	0.51292	0.00832496	4.839	6.313	6.504	5.833	7.674	8.779	9.381	7.768
Gm7901	1.89133	-0.774994	0.00859225	4.772	4.917	5.059	3.568	4.028	3.174	2.039	1.457
Krit1	6.26335	0.271334	0.00861745	73.638	60.339	73.102	70.901	75.983	82.537	95.495	81.569
Gm4202	0.57167	-0.89669	0.00866226	1.458	2.185	1.834	1.756	1.089	1.339	0.816	0.631
Gm12993	-1.08699	1.98373	0.00869236	0.265	0	0.111	0.17	0.218	0.446	0.524	1.02
Metrn	5.22699	-0.329917	0.00875303	41.956	46.256	39.025	39.245	37.883	35.465	29.191	29.86
Rpl21	8.76303	-0.315167	0.00875488	473.114	520.712	422.099	510.52	381.384	394.381	374.058	398.522
Gm14421	0.707574	0.851737	0.00886215	0.862	1.518	1.167	0.736	1.796	1.587	2.039	2.331
9330102E08Rik	-0.10092	1.17733	0.00886581	0.53	0.243	0.5	0.68	1.197	1.141	0.699	1.408
Rnf152	4.23817	-0.477206	0.00886864	17.034	23.492	20.068	26.786	14.26	20.188	13.051	15.246
	3.23876	0.578961	0.00888373	9.942	5.888	8.505	5.55	8.926	10.813	11.478	13.352
Supt20	6.54102	0.305129	0.00889569	86.629	74.726	88.445	82.963	94.162	83.727	119.034	114.293
Msantd2	5.45543	0.338003	0.00913563	40.697	31.141	39.747	42.982	48.823	41.07	53.953	51.612
Fstl5	6.01161	-0.329881	0.00925613	71.517	83.528	74.936	57.083	64.172	63.043	50.282	50.835
Gm14308	0.0465361	1.43454	0.00926652	0.729	0.728	0	0.51	1.578	0.794	1.282	1.651
Gabpb2	6.00662	0.322464	0.00940586	66.944	50.809	62.039	48.362	71.03	59.621	75.394	79.19
	3.39687	0.465955	0.00946848	9.478	8.377	8.839	8.268	14.206	10.516	11.478	12.09
4731419I09Rik	1.34097	0.773544	0.00952086	2.187	0.971	1.445	2.492	2.721	2.678	3.496	3.253
Cdca3	5.55612	0.372266	0.00953532	46.198	39.761	43.194	34.488	53.885	38.987	57.74	61.177
Fam181b	4.58566	-0.383625	0.00953632	24.988	30.534	26.572	26.22	25.582	21.18	18.062	18.207
Tst	3.03623	-0.529022	0.00961547	7.689	11.594	9.061	9.967	7.838	7.093	6.001	5.632
Gm10175	0.793083	-0.834503	0.00969088	2.055	2.732	1.834	1.812	1.578	0.744	1.398	1.02
Gm10123	4.3815	-0.395313	0.00969557	20.68	27.074	22.125	24.408	19.594	20.733	15.964	15.391
Slco1c1	5.14478	-0.339798	0.00974198	35.129	41.521	38.524	42.473	27.378	37.796	30.938	28.452
Rpl17-ps8	3.21999	-0.548219	0.00987299	8.55	12.748	10.896	11.609	8.981	9.027	5.826	6.118
Slitrk3	5.7508	0.247747	0.00993746	50.108	46.559	49.976	49.834	57.64	56.298	59.605	59.769
Gm7600	0.474593	-1.88913	0.00996185	2.121	0.668	2.835	2.605	1.851	0.149	0.117	0.097
Kcnmb4	4.23864	-0.424468	0.0101392	19.752	18.454	20.402	27.466	14.369	18.601	15.731	15.44
Pnisr	8.55217	0.376988	0.0101682	387.214	252.768	333.877	332.136	387.589	361.743	480.449	466.205
Gm9800	3.1588	-0.521731	0.0101957	10.936	9.895	10.395	10.477	8.817	8.531	6.351	5.341
Rps13-ps1	0.686049	-1.1873	0.0102267	2.519	2.914	1.723	1.359	1.633	1.389	0.35	0.34
Slc38a6	3.1634	0.709814	0.0103159	10.472	3.521	7.505	5.323	8.817	9.623	12.41	12.964
Plekhb1	3.02273	-0.511613	0.0104213	8.086	8.256	10.229	11.156	6.695	6.101	7.866	5.875
Rps6-ps4	2.14994	-0.672093	0.0105019	5.037	6.313	5.837	4.191	3.375	4.911	2.622	2.476
Exd2	6.21533	0.250696	0.0107835	67.342	59.368	70.378	73.846	77.017	76.485	87.513	81.472
Foxo6	6.00513	-0.349687	0.0108145	65.817	75.09	70.211	76.337	66.893	68.053	44.98	45.64
Gpr34	1.24198	-0.705425	0.0108825	2.386	2.914	3.725	2.209	1.687	1.885	1.457	1.845
Pcdhgb1	3.86854	0.479329	0.0109251	9.677	10.016	12.563	16.026	17.962	14.484	16.78	18.207
Hba-a1	10.0801	-0.56833	0.0109817	994.083	1258.01	1883.19	1035.93	1179.31	889.651	742.289	676.244
Myo7a	2.17217	1.54838	0.0110483	2.187	1.943	2.224	2.378	1.796	2.034	1.923	19.81
	2.78231	0.486889	0.0110777	6.297	4.917	5.337	5.946	7.457	7.837	7.807	8.4
Rbm28	6.26333	0.262284	0.0111248	67.805	62.949	68.543	79.622	78.541	78.767	82.619	94.63
Rpl36a-ps2	0.108423	-1.05114	0.0112398	1.193	1.639	1.279	1.189	0.49	1.042	0.408	0.583
Rps29	8.41142	-0.401257	0.0113092	354.603	420.673	376.682	397.713	360.265	353.906	226.649	232.568
Pcdhga8	3.73339	0.406858	0.0113398	10.141	10.38	13.342	11.383	14.587	14.285	15.324	15.877
Mir124a-1hg	8.94718	0.408642	0.0115545	495.185	315.596	421.932	463.461	511.905	468.535	654.077	617.059
C2cd5	6.77184	0.241358	0.0115894	99.952	87.716	103.287	109.183	111.743	116.464	119.093	125.752
Miip	4.76728	0.49326	0.0116245	25.916	21.064	21.124	21.972	25.037	21.18	39.095	41.464
Gm34294	-0.577123	1.50327	0.0117204	0.133	0.182	0.278	0.51	0.381	1.339	0.757	0.728
Gm11808	2.29121	-0.672924	0.0117847	4.573	7.649	5.503	5.89	4.3	4.96	3.321	2.233
	2.18155	0.610837	0.0118293	3.911	2.974	3.28	3.794	4.681	3.968	6.875	5.826
Atp5d	6.83698	-0.26282	0.0119108	116.588	127.234	123.967	130.589	120.125	110.413	91.592	93.27
	4.25413	0.401153	0.0119796	16.239	12.141	19.179	17.725	22.207	21.825	20.393	21.849
Tmem266	1.88475	-0.572396	0.0121219	4.573	4.006	3.669	4.983	2.994	3.075	2.68	2.816
	10.1505	-0.773324	0.0121851	1398.4	1861.1	1344.51	1131.98	1157.81	1275.25	562.544	360.311
Slc25a27	6.06116	0.302458	0.0121917	60.515	46.317	62.762	69.089	73.642	65.027	78.307	77.49
Sardh	3.45708	-0.449428	0.0122925	10.804	12.808	14.398	12.232	8.763	10.764	9.031	8.254
Kctd14	0.144838	-1.00316	0.0123013	0.928	1.518	1.612	1.302	0.871	0.794	0.466	0.534
Gm15500	3.21072	-0.642765	0.0123392	12.196	11.23	9.395	11.949	9.198	10.019	5.302	4.127
Fos	0.420552	-1.1989	0.0123467	1.723	1.214	1.445	2.548	0.871	1.488	0.291	0.34
Ehbp1l1	4.48525	0.377268	0.012413	21.475	15.358	17.9	22.765	22.697	25.198	26.044	26.704
Hyal1	2.6365	0.634452	0.0125954	4.905	3.278	5.781	5.097	8.219	4.613	9.322	7.526
P2ry12	3.41137	-0.43322	0.0126314	11.4	13.233	12.508	11.326	9.144	9.573	9.381	7.817
Fis1	6.35331	-0.215332	0.0127549	88.021	90.933	88.667	83.36	78.922	76.436	73.821	73.121
	-0.570935	1.82685	0.0127991	0	0.668	0	0.283	1.143	0.546	0.99	0.777
1500009C09Rik	5.70788	-0.277683	0.0129303	52.826	60.096	54.09	61.67	46.373	53.421	46.728	42.144
Gdf1	1.15593	-1.63739	0.0130942	3.911	3.339	4.058	1.756	1.742	2.232	0	0.194
Gm10275	2.07946	-0.599339	0.0131427	4.905	5.949	4.336	4.757	3.592	4.216	2.447	2.865
Gm13456	3.65348	-0.499944	0.0133508	15.841	16.329	12.953	13.478	12.355	13.045	7.924	8.06
Scand1	5.31871	-0.376249	0.0133817	39.636	48.745	42.193	49.325	42.019	40.673	26.86	29.035
	1.62638	0.675951	0.013602	3.181	1.457	2.446	2.039	2.939	3.77	3.496	4.321
Rpl19-ps11	1.25713	-0.807312	0.0136167	2.784	2.853	2.557	3.511	2.721	1.934	1.107	0.923
Cd180	0.462336	-0.834052	0.0136806	2.121	1.457	1.39	1.642	1.034	0.843	0.99	0.825
Sacs	6.90006	-0.250265	0.0137868	123.945	145.202	140.088	109.409	112.995	110.214	104.643	108.176
Spaca6	5.67129	0.34263	0.0138289	52.428	32.537	45.251	49.098	51.327	54.314	58.09	63.604
Acsbg1	5.49425	-0.252287	0.0138788	47.987	50.626	50.421	46.55	40.55	42.062	42.242	39.376
	3.9014	0.509349	0.0138797	15.311	8.013	12.341	13.251	17.145	13.095	20.218	19.178
	1.97126	0.629542	0.0139077	3.314	2.489	3.613	2.492	4.082	3.323	5.71	5.341
Ppp1r3e	1.94346	0.684039	0.0139727	2.32	2.974	2.78	3.285	2.613	4.216	5.186	6.263
Mhrt	2.11759	-0.739055	0.0139967	4.109	5.828	5.337	5.946	3.592	5.109	1.748	2.233
E230016M11Rik	0.723595	0.910734	0.0143552	0.862	1.032	0.445	1.869	2.286	2.034	1.631	1.991
Tprgl	6.34869	-0.240678	0.0144827	82.851	90.084	85.165	94.572	79.466	82.834	68.111	68.071
	1.78089	0.67749	0.0146171	2.784	1.943	3.002	2.435	5.388	2.629	3.554	4.71
	3.42467	-0.719938	0.0146892	12.792	10.927	8.839	20.5	4.899	6.151	12.352	8.837
Fancg	3.80601	0.456695	0.0148952	11.665	10.684	11.785	12.572	13.879	12.202	17.945	20.101
Uqcrq	5.62973	-0.280655	0.0150681	50.639	58.336	50.309	57.536	47.027	50.296	41.543	39.619
Gfap	-0.873714	-1.89451	0.0150974	0.265	0.728	0.111	1.699	0.218	0.248	0.175	0.097
Pop4	4.31168	0.806557	0.0151011	15.311	14.508	12.119	15.46	11.92	11.359	40.727	36.415
	1.37919	0.674412	0.0151603	1.723	2.125	1.779	1.982	2.449	2.282	3.554	3.884
Gm3468	-1.60406	4.29059	0.0156615	0.066	0	0	0	0	0	1.748	0
4932438A13Rik	6.87086	-0.274153	0.0157838	123.747	145.627	131.583	111.165	103.633	126.632	95.204	97.931
Rad9b	3.18669	0.445953	0.0158606	6.827	6.738	7.727	9.061	9.579	10.764	11.478	9.613
Rps28	7.80701	-0.327918	0.0159214	216.076	278.871	244.821	256.931	236.113	226.48	169.899	161.584
Coil	4.91094	0.33656	0.015983	23.397	27.013	30.074	25.37	30.48	28.422	36.998	37.871
Gm9824	-0.166799	-1.22565	0.0161005	1.06	1.093	0.667	1.642	0.49	0.794	0.466	0.146
	2.55999	0.496468	0.0162173	4.441	4.674	4.503	5.493	6.314	6.647	5.885	8.108
Slitrk5	4.86646	-0.431882	0.0163241	29.893	34.176	29.241	40.264	20.411	33.481	18.528	26.51
Gm10131	-0.0887722	-1.08017	0.0163502	1.06	1.457	0.778	1.302	0.653	0.744	0.524	0.243
Sobp	5.72528	-0.256269	0.0163549	55.013	58.518	56.98	59.405	51.816	52.429	44.164	44.086
Rnasel	7.24762	0.262288	0.0164526	151.916	125.656	145.592	129.173	156.592	139.727	177.823	188.288
Llph-ps2	2.20322	0.54892	0.0165101	4.308	3.581	3.447	3.228	4.028	5.853	6.001	5.389
D11Wsu47e	4.44218	0.313798	0.016626	18.691	18.029	20.569	19.764	25.255	23.065	22.781	24.713
Fmo1	3.80062	-0.441107	0.0166377	12.991	18.514	14.565	17.669	10.94	13.888	12.585	9.565
Higd2a	4.5426	-0.303594	0.0166813	25.584	26.892	25.405	24.691	20.955	19.245	21.849	21.072
	0.434069	-0.936584	0.0169452	1.79	1.821	2.057	0.963	1.143	0.794	1.049	0.486
Gm26823	1.1141	0.750418	0.0169614	1.127	0.789	2.168	1.925	2.286	2.678	2.564	2.67
Caprin2	4.3858	0.323279	0.0169979	18.691	17.907	19.457	17.782	21.499	21.428	23.422	26.024
Gm7340	1.10503	0.722097	0.017023	0.928	1.821	1.612	1.699	3.048	2.827	1.69	2.476
Gng10	6.24842	-0.223924	0.0171346	81.459	84.013	80.717	81.038	75.602	74.65	67.354	62.585
Zfp973	1.37701	1.32727	0.0171644	1.856	2.125	0	1.642	3.211	1.686	4.253	4.952
1700109H08Rik	1.21864	0.768751	0.0172082	1.458	0.668	2.168	2.152	2.613	3.323	2.389	2.719
Hint1	7.0825	-0.212325	0.0172902	142.173	156.493	143.257	139.593	132.807	122.664	126.376	120.12
Pik3c2b	6.57112	0.237325	0.0173685	91.203	72.662	93.559	91.231	98.353	105.205	99.982	107.448
Abhd4	5.90266	-0.282158	0.0174769	57.466	71.751	64.819	68.126	57.259	63.539	48.534	46.271
Baz2a	6.87402	0.21791	0.0175238	116.124	100.464	112.904	103.916	127.255	120.928	120.724	135.074
Fam160a1	0.0209781	-1.37969	0.0177038	1.06	0.789	0.778	2.662	0.708	0.893	0.117	0.291
	1.30468	0.705286	0.0178018	1.524	1.518	2.613	1.416	3.048	2.778	2.039	3.69
Gm6710	1.10464	1.23092	0.0178111	1.458	0.304	1.279	1.756	0.599	4.464	4.253	1.991
Tmsb4x	9.86997	-0.321705	0.0180223	994.48	1085.86	1029.48	1048.34	878.538	829.138	850.661	768.738
Pdzph1	2.55878	-0.504638	0.0181154	6.694	8.498	6.56	5.493	4.79	5.258	5.069	4.078
	9.72344	-0.69664	0.0182488	949.078	1340.57	870.437	1021.95	968.781	914.7	347.256	349.581
Rpl38	7.21268	-0.243719	0.0182629	144.824	168.209	154.264	175.553	149.135	147.713	125.036	121.091
Rps27a-ps2	0.699325	-0.878215	0.0182927	1.723	2.853	1.334	2.039	1.633	1.29	0.757	0.631
Txlna	7.01583	0.245489	0.0183099	121.758	114.85	124.912	111.731	135.147	118.051	152.362	155.515
2810429I04Rik	1.10471	0.807521	0.0183206	2.187	1.821	1.001	0.906	1.959	2.133	2.389	3.787
	6.17458	-0.671794	0.0183618	62.834	117.582	88.5	85.625	62.92	95.83	26.277	37.483
Zfp965	0.359428	1.08004	0.0184059	0.862	1.396	0.334	0.396	1.361	1.042	1.806	2.088
D830030K20Rik	-1.95196	3.73691	0.018437	0	0.061	0	0	0	0	1.107	0.049
Paxbp1	7.1314	0.231547	0.0184693	136.937	112.24	129.693	136.592	143.257	140.918	157.838	163.186
Tpm3	7.13409	0.300097	0.0185004	121.758	129.48	131.138	120.792	129.16	124.748	179.455	186.2
Ankrd16	6.36647	0.256115	0.0185476	82.984	60.096	74.269	83.02	86.379	84.57	93.573	94.193
Gm11627	2.10093	-0.564582	0.0185711	4.706	6.556	5.003	3.794	3.647	3.274	3.787	2.865
Aspdh	0.647285	0.730099	0.0186708	0.994	0.85	1.112	1.359	1.742	1.538	2.039	1.894
Gm3764	7.06957	0.367573	0.0188127	137.003	79.278	113.238	139.253	130.085	130.898	172.871	170.955
Rps12-ps3	2.12186	-0.81264	0.0188902	5.037	6.617	4.558	5.55	5.171	4.067	1.282	1.845
1700020D05Rik	1.24806	0.676868	0.0190083	2.055	1.214	2.335	1.302	2.395	2.976	2.505	3.156
Perm1	1.95984	0.779296	0.0191053	2.651	2.61	2.613	3.228	3.647	3.968	8.914	2.622
Ggcx	3.91981	0.441881	0.0191505	13.389	9.773	11.285	16.423	16.546	18.551	14.158	19.81
Ccdc159	2.29872	0.526388	0.0192085	3.645	4.006	3.169	4.87	4.626	6.25	6.06	5.681
AI506816	4.60987	-0.408367	0.0192423	31.749	25.617	31.631	22.029	17.907	21.577	27.268	16.945
Gm15427	1.40876	-0.798813	0.019404	2.85	4.006	3.169	3.001	3.048	2.381	0.874	1.165
H2-T22	-0.00520056	1.80037	0.019408	0.331	0.304	0.111	0.736	0.544	0.446	0.291	3.933
Acot1	5.76638	-0.275469	0.0194206	55.742	65.256	63.54	53.459	55.137	52.032	48.593	40.93
	-0.649115	1.28168	0.0195573	0.265	0.304	0.445	0.17	1.034	0.595	0.466	0.825
Fth1	8.17697	-0.308164	0.0195844	300.717	308.737	323.426	347.482	299.251	295.426	205.382	234.025
Elac1	3.36678	0.478443	0.0196046	9.279	8.316	9.061	7.419	13.172	9.325	15.091	9.953
Akt1s1	5.86748	-0.244338	0.0197058	61.973	67.563	59.315	63.992	59.11	57.29	49.7	47.339
Hist2h2aa1	-0.265961	-1.59365	0.0197387	0.066	2.125	1.001	1.189	0.163	0.397	0.233	0.631
Tspoap1	6.86216	0.267242	0.0198504	106.116	82.556	106.901	126.285	124.044	132.981	129.638	121.139
Tymp	0.457815	-0.827176	0.0199911	1.193	2.246	1.445	1.642	0.708	1.042	1.049	0.874
Hes6	6.60446	-0.237695	0.0200617	110.026	107.93	112.404	90.438	98.516	79.61	91.533	87.25
	1.11508	0.793399	0.0200629	1.988	1.093	1.557	1.359	2.123	1.538	4.195	2.573
Recql	4.93122	0.276293	0.0201036	29.76	25.86	28.073	26.276	32.766	32.191	32.57	35.589
Gstm1	5.38454	-0.2721	0.0202039	39.769	46.741	46.251	49.551	39.189	41.616	36.94	33.307
Phlda3	1.21757	-0.599837	0.0202379	2.519	2.489	3.002	2.718	1.524	1.984	1.923	1.651
	1.60707	0.731329	0.0204727	1.922	3.46	1.557	1.869	3.647	2.678	5.477	2.865
Tmem63a	1.34553	-0.62709	0.0206518	3.513	2.792	2.557	3.058	2.558	1.389	1.923	1.845
Gm14391	0.355258	1.22968	0.0206711	0.862	0.364	0.889	0.623	0.925	0.446	2.272	2.816
Ndufc2	5.58173	-0.252655	0.0206878	50.241	57.972	48.253	51.42	43.108	46.873	44.398	40.105
	-0.299279	1.16281	0.0207841	0.729	0.546	0.334	0.113	0.871	0.843	1.049	1.068
Dynlt1f	6.224	-0.235916	0.0208137	77.217	90.205	84.275	71.241	68.744	69.74	74.054	61.759
Cep250	6.80031	0.30982	0.0208544	113.208	75.333	105.678	103.463	112.995	102.526	146.826	130.656
Mt1	3.8087	-0.453773	0.0208896	13.853	16.451	15.343	18.688	13.063	15.178	9.847	8.885
Atp11b	6.05164	0.22771	0.0209186	66.745	55.422	62.484	59.348	69.724	66.714	77.084	72.198
Gm3608	5.46908	-0.419005	0.0211594	47.325	52.69	50.81	51.477	53.068	43.699	26.569	27.966
Chchd2	7.7932	-0.226294	0.0211834	236.159	260.842	229.2	230.088	215.648	203.316	199.556	198.921
Adra1b	-0.607078	-1.90912	0.021186	0.53	0.425	0.334	2.209	0.109	0.645	0	0.146
Rpl35	8.13374	-0.235456	0.0213558	300.916	307.583	295.631	310.39	268.607	272.56	248.323	242.133
Gm20687	2.83834	0.456061	0.0214101	5.7	5.16	5.948	6.852	9.579	7.688	7.167	8.06
Sat1	3.99271	-0.364936	0.0216707	15.377	16.815	18.79	20.217	12.573	12.748	14.916	15.1
Aldh1l2	6.35884	0.209032	0.0217797	75.03	72.176	85.054	71.807	87.304	89.481	85.532	89.192
Peg10	7.59189	0.272022	0.0218501	181.676	202.809	179.502	134.78	212.708	210.26	200.488	220.187
Gm10654	-1.40162	3.67576	0.0218552	0	0	0.056	0.057	0	0	0	1.796
0610012G03Rik	5.13559	-0.28495	0.0218978	37.184	41.157	34.188	41.51	32.331	35.961	29.657	28.452
Tpgs1	4.27356	-0.359963	0.0219379	21.806	23.431	18.512	22.822	16.927	20.535	14.333	15.585
Gm9843	1.50865	-0.761559	0.0220826	3.844	3.885	3.057	3.115	2.83	3.026	1.398	0.923
Rpl36	7.30186	-0.272529	0.0221561	162.455	181.017	163.714	182.972	165.355	163.09	123.812	119.1
Myh7	4.55864	-0.47766	0.0223343	22.867	28.713	25.516	32.166	20.193	29.463	13.867	14.906
Tdp2	4.39218	0.495667	0.0223388	16.57	14.812	19.012	18.858	16.329	18.997	37.522	24.908
Tial1	7.4855	0.240759	0.0223597	182.803	141.135	161.379	171.419	188.76	177.127	201.595	208.486
	-0.722093	-1.67948	0.0224709	1.193	1.214	0.222	0.566	0.218	0.248	0.524	0
Atp5o	7.19721	-0.199171	0.0225303	154.7	162.32	144.647	165.36	135.637	134.073	138.961	137.502
Rpl21-ps15	-0.22523	-1.30794	0.0227306	0.928	1.214	1.056	1.133	0.925	0.595	0.117	0.097
Fam173b	4.25154	0.344286	0.0227369	19.155	14.205	18.011	15.347	23.296	19.493	20.276	21.606
Rsph3b	3.95174	-0.344928	0.0228195	16.173	16.997	17.233	18.405	15.403	13.194	12.236	13.352
Retsat	2.02676	-0.668043	0.0229446	4.772	5.767	6.226	2.832	2.449	2.728	4.661	2.525
Zkscan3	6.85939	0.262042	0.0229878	119.173	88.869	108.124	105.785	125.459	104.361	142.049	134.152
Plekha5	6.63435	0.21859	0.022993	98.096	79.643	91.113	98.027	101.945	105.849	110.877	108.224
Gm11223	4.37907	-0.378444	0.0231148	26.976	26.163	24.237	16.366	19.867	17.212	18.645	16.362
Myo19	4.48931	0.319353	0.0233003	20.481	16.451	21.291	21.236	24.656	22.42	27.443	24.713
BC037039	3.38008	-0.431662	0.023314	11.135	13.719	11.285	11.269	8.491	10.962	7.341	8.303
Il13ra1	2.82989	-0.450563	0.0235532	7.954	7.891	7.671	8.891	6.368	6.597	4.486	6.215
Pts	4.48279	0.343859	0.0236922	19.023	17.179	17.455	24.691	22.806	23.114	26.569	26.995
Rbm12b2	5.31298	0.313629	0.0237383	39.238	35.997	32.965	33.185	41.529	34.622	54.536	45.057
Tssk6	1.262	-0.643364	0.0238485	2.519	3.035	2.39	3.285	2.014	2.381	1.573	1.214
Oaf	0.983401	-0.659145	0.0238728	2.718	2.489	1.668	2.378	1.361	1.488	1.107	1.845
Gm6297	0.894051	0.726023	0.0238994	1.326	0.789	1.279	1.812	2.014	1.587	2.738	2.331
Dlgap2	3.06842	0.416588	0.0239565	6.761	7.163	7.171	7.192	10.559	10.267	8.099	8.837
Gemin4	4.31772	0.356182	0.0239655	14.648	19.85	15.621	19.367	19.431	22.023	26.219	21.363
Hepacam	4.36859	-0.336484	0.0239989	21.475	21.55	25.627	23.105	18.887	21.676	16.78	15.343
	6.87182	-0.600827	0.0240183	123.283	135.975	164.27	140.669	105.211	152.028	76.909	37.871
Gm7332	1.93731	-0.57574	0.0242496	4.64	4.128	4.892	4.247	3.864	2.48	3.729	1.991
Ndufb6	4.77652	-0.320559	0.0243702	23.596	34.176	29.797	33.695	25.037	25.495	23.714	22.917
Pvr	1.68915	0.692662	0.0244152	1.524	2.792	1.946	3.171	2.939	2.579	5.244	4.564
Ap2s1	6.73765	-0.20942	0.0245503	106.514	122.985	109.736	118.13	101.837	104.312	91.359	98.028
Npy	4.38738	-0.440803	0.0246327	22.734	29.38	18.011	25.88	19.54	21.924	11.653	17.528
Rps2-ps6	2.47878	-0.619488	0.0247461	4.706	7.527	6.949	7.362	4.3	5.307	5.535	2.185
	-1.04781	1.69496	0.0249515	0.133	0.243	0.111	0.17	0.218	0.347	0.291	1.311
Rn7s2	1.69809	-1.15206	0.0249654	10.738	1.335	3.78	1.869	2.177	3.174	1.515	1.068
Kdr	5.1545	0.302702	0.025138	29.429	33.508	33.521	30.637	48.006	33.332	34.493	40.979
Tln2	5.71034	-0.240615	0.0252875	51.036	57.061	58.092	60.198	50.401	50.643	42.65	47.922
Cox5a	6.52823	-0.207365	0.0253113	92.727	107.505	95.671	99.329	91.55	87.795	81.862	81.132
Xndc1	5.95197	0.246761	0.0253225	61.84	50.505	54.979	58.725	64.607	57.637	76.093	69.916
6330403K07Rik	8.30277	-0.26224	0.0255544	330.079	353.96	303.914	389.219	282.378	319.532	270.988	275.343
Gmpr	3.74035	-0.439763	0.0255788	12.395	16.875	13.008	18.801	10.777	14.682	10.196	9.371
Gm6863	0.943514	-0.644191	0.0255824	1.988	2.246	2.224	2.435	1.687	1.736	0.932	1.311
Prpf40b	6.79617	0.221741	0.0258195	100.946	91.176	98.673	119.15	113.974	116.514	123.637	124.004
Gm26793	0.432064	-0.923527	0.0258229	1.326	1.153	1.501	2.548	1.089	1.24	0.466	0.631
Tmtc2	5.2796	-0.249205	0.0259782	42.155	44.253	41.804	40.151	37.774	35.366	31.638	36.803
Gm3375	4.46868	-0.424736	0.0259786	22.801	25.556	25.294	27.409	23.731	23.957	13.75	13.838
Ndufa4l2	1.13101	0.639113	0.0260765	1.856	1.76	1.167	1.699	3.266	2.182	2.564	2.088
Hba-a2	7.2464	1.32838	0.0262471	51.302	106.656	173.665	13.931	81.916	42.707	385.186	358.029
Zfp459	2.34487	-0.681289	0.026282	4.441	6.617	5.726	7.758	3.375	6.448	3.438	2.039
Rn7s1	1.56823	-1.6134	0.0263248	10.738	1.335	3.78	1.869	0	3.174	1.515	1.068
Gm14586	0.0326796	-0.914114	0.0263883	1.392	1.214	0.945	1.302	0.544	0.992	0.524	0.486
2700097O09Rik	4.16314	0.351885	0.0265653	15.51	13.233	15.51	18.235	18.125	18.005	20.684	22.966
Arid5a	0.872479	0.662271	0.0265719	0.994	1.578	1.445	1.246	1.796	2.331	2.564	1.699
Gm13562	-0.299166	1.04932	0.0266387	0.597	0.304	0.278	0.623	0.708	0.992	1.224	0.825
Zfp488	0.364972	-0.773301	0.0266969	1.392	1.578	1.39	1.642	0.653	1.141	0.874	0.825
Mccc1	4.42023	0.32045	0.0267395	20.348	16.329	20.235	18.801	23.84	20.585	27.326	22.868
BC051142	0.979034	0.670567	0.0267846	1.127	1.275	1.223	2.039	1.687	2.629	2.564	2.185
Mboat2	5.50864	-0.229568	0.0267861	49.247	47.956	51.977	46.946	44.686	41.566	40.494	40.542
G630016G05Rik	3.01919	0.413327	0.0268935	7.821	5.828	7.004	6.739	9.906	8.333	8.856	9.371
Gm10252	2.29362	-0.478472	0.0268953	5.568	5.767	4.836	6.229	3.483	4.762	3.612	4.176
Flt3l	0.523104	0.754552	0.0268981	1.458	0.85	0.778	0.849	1.905	1.686	1.457	1.554
Msh5	2.23301	0.54545	0.026899	3.513	3.339	4.558	3.454	5.824	4.167	7.341	4.467
Cdan1	5.23658	0.254974	0.0270261	35.527	30.534	34.966	36.017	44.414	38.838	41.95	38.405
Vcp-rs	6.94295	-0.421218	0.0270651	142.637	147.752	146.926	125.775	141.352	135.908	70.092	73.121
	0.630805	0.754315	0.0271504	1.259	0.668	1.501	0.793	1.524	2.133	1.573	1.894
Gm14584	2.62691	-0.576868	0.0272478	7.158	7.831	8.45	5.72	6.804	5.952	3.729	3.059
P2ry13	1.42141	-0.566222	0.027277	3.049	3.581	3.391	2.322	1.851	2.133	2.098	2.233
Ociad2	2.97219	-0.442906	0.0273342	8.219	9.47	7.282	10.76	6.967	7.44	5.943	5.923
Postn	2.95742	-0.486392	0.0273797	10.141	7.891	9.895	7.928	7.076	7.837	6.409	4.273
Itfg2	4.84929	0.269861	0.0273852	27.639	26.709	23.237	26.56	31.351	31.199	30.006	32.919
Lrch3	6.74387	0.244785	0.0274622	106.712	83.285	110.514	91.458	115.498	101.286	126.434	121.285
Gpld1	2.73112	0.521032	0.0274719	4.043	5.038	5.337	6.909	5.334	7.639	9.264	8.448
Guf1	6.5238	0.228465	0.0275199	89.281	72.844	85.609	90.778	92.148	90.423	107.148	106.913
Gm6768	4.80189	-0.448017	0.0278176	32.809	36.543	29.352	29.674	29.882	31.249	15.44	17.479
C130012C08Rik	3.12132	0.412293	0.0279289	6.562	6.495	8.505	7.815	9.416	8.73	10.546	10.487
Taf1d	5.79876	0.241401	0.0279763	56.405	45.102	49.142	53.006	58.076	53.619	65.489	63.556
Serac1	4.80337	0.275939	0.0279865	26.314	22.46	27.573	24.238	29.337	30.058	30.589	31.802
Edf1	6.05848	-0.200759	0.0281779	72.114	73.208	66.264	73.109	64.389	61.059	61.702	60.545
Tpm3-rs7	6.5197	-0.483675	0.0284	108.237	108.112	103.565	107.654	107.388	104.51	45.971	47.873
Gm12404	0.468983	0.755272	0.0284679	0.862	0.728	0.834	1.302	1.361	1.736	1.573	1.651
2310036O22Rik	6.355	-0.188421	0.028678	86.033	87.534	87.11	87.663	80.773	74.948	72.364	77.587
Slc22a3	0.611547	-0.953888	0.0286914	1.259	1.457	1.557	3.228	0.544	1.835	0.641	0.825
Nfat5	7.242	0.220071	0.0287147	160.4	121.589	148.76	128.267	161.055	158.774	165.413	165.808
Gm13691	4.55527	0.304922	0.0288135	22.204	17.361	21.124	22.992	24.656	23.561	27.909	27.287
Pcdhga3	3.72752	0.355998	0.0288165	10.936	10.684	13.786	10.59	14.75	16.071	13.809	14.275
Gm13693	4.55527	0.304923	0.0289197	22.204	17.361	21.124	22.992	24.656	23.561	27.909	27.287
Gm13698	4.55527	0.304923	0.0289285	22.204	17.361	21.124	22.992	24.656	23.561	27.909	27.287
Gm13697	4.55527	0.304923	0.0289388	22.204	17.361	21.124	22.992	24.656	23.561	27.909	27.287
Gm13696	4.55527	0.304923	0.028965	22.204	17.361	21.124	22.992	24.656	23.561	27.909	27.287
Gm13694	4.55527	0.304923	0.028969	22.204	17.361	21.124	22.992	24.656	23.561	27.909	27.287
Hist2h2aa2	0.345017	0.929314	0.0290507	1.127	1.153	0.222	0.68	1.361	1.686	1.515	1.457
Gm3488	-1.95125	3.74946	0.0290827	0	0.061	0	0	0	0	1.165	0
	0.641442	-0.821438	0.0291504	1.458	2.003	1.279	2.718	1.361	1.389	0.524	0.923
Cdc7	5.95308	0.262686	0.0292517	58.725	47.591	58.314	60.198	61.233	57.141	78.715	72.732
	0.740042	-0.675767	0.0292667	1.856	2.246	1.668	1.982	1.578	1.339	1.107	0.825
Gm14434	2.55897	1.03537	0.029283	5.7	4.796	1.001	3.624	10.668	1.984	6.409	11.895
Stx16	7.05651	0.213423	0.0293263	124.873	109.994	127.302	130.476	136.072	129.509	154.459	151.242
Dclre1c	3.83217	0.387263	0.0293435	11.4	10.198	13.064	14.214	15.295	13.095	17.013	18.596
St8sia3os	-1.10164	2.56341	0.0294439	0.398	0	0	0	1.197	0.794	0.408	0
Gm21092	2.93884	0.420006	0.0294633	5.7	6.556	7.227	6.286	8.164	7.391	10.021	8.982
Grcc10	6.56756	-0.214854	0.0294968	97.831	104.41	97.728	107.201	91.876	99.054	78.774	81.083
Eya2	1.03563	-0.656588	0.0294971	2.386	1.943	2.446	2.775	1.143	2.282	1.398	1.214
	1.47016	-1.3165	0.0296441	2.254	6.131	1.612	5.323	2.232	2.381	0	1.505
Asphd2	5.79041	-0.239676	0.0297169	54.019	62.221	56.647	66.37	54.157	55.008	48.418	45.106
Rbm43	1.53244	-0.542452	0.0297411	3.049	3.581	2.724	3.907	2.068	2.182	2.214	2.622
Pcdh11x	2.56018	-0.739119	0.0297735	4.706	8.984	3.558	11.779	2.667	5.803	4.486	4.418
Ppp4r1l-ps	4.95117	0.333677	0.0297964	33.207	21.003	27.295	27.579	37.447	27.826	34.726	37.434
Scn10a	1.21218	0.654272	0.0297976	1.591	1.457	2.112	1.642	2.939	2.381	3.729	1.748
Fzd3	5.49395	-0.507822	0.0299782	52.627	65.742	64.429	28.485	47.408	46.03	26.277	28.84
Cntd1	0.107799	0.87384	0.0300911	0.928	0.607	0.778	0.396	1.415	1.141	1.398	1.02
Dpm1	4.39883	0.296673	0.0301093	19.884	16.693	20.013	18.688	25.799	21.428	22.84	22.431
Cntrl	6.57895	0.308819	0.0301136	102.338	73.815	94.004	71.071	104.231	79.114	120.549	118.76
	5.02669	0.343094	0.0303667	32.544	19.911	31.297	30.75	36.195	30.554	40.377	38.163
Oaz1-ps	-0.325156	-0.945551	0.030514	0.862	0.85	1.056	0.906	0.49	0.496	0.583	0.34
Gstp1	5.56691	-0.285324	0.030592	45.933	55.786	45.028	61.104	44.632	49.304	37.814	38.794
Papss2	1.78472	-0.50285	0.0306967	4.109	3.581	3.947	4.077	2.721	3.174	2.913	2.282
Avpi1	1.02737	-0.604951	0.0307001	1.723	2.792	2.224	2.605	1.687	1.637	1.573	1.262
Rnaset2a	4.48446	-0.598679	0.0307089	24.988	24.646	28.24	29.561	25.636	24.354	13.634	7.331
	5.91109	0.257765	0.0307314	60.647	42.917	57.981	57.253	73.044	58.629	63.625	66.323
Pfn1	7.37898	-0.202829	0.0307865	175.777	182.777	167.939	185.633	163.668	163.734	144.612	146.678
	0.0785849	-1.00581	0.0308057	0.994	1.821	1.334	0.963	0.653	1.091	0.233	0.534
Clk4	6.65113	0.218517	0.0309499	103.73	77.882	93.948	95.648	104.83	103.717	111.169	112.157
Rpl10-ps3	3.32231	-0.490507	0.0309545	9.346	14.447	10.618	11.892	9.471	10.764	6.992	5.729
Atp1b1	6.42521	-0.280291	0.03107	78.808	98.764	82.719	116.262	75.983	93.449	72.831	67.828
Olfml3	1.66918	0.725872	0.0311319	2.386	1.578	2.279	2.945	2.721	1.934	5.593	5.001
Abcc5	7.87146	0.256678	0.0311385	226.548	168.451	218.36	239.772	238.018	246.47	264.404	270.391
Aldh4a1	5.12377	-0.243701	0.0311401	36.786	39.336	37.079	37.602	31.895	34.572	29.132	31.705
6330549D23Rik	0.941367	0.708306	0.0313331	1.392	1.882	1.112	1.076	1.252	2.381	2.855	2.428
	-0.573351	-1.42116	0.0313448	0.597	1.518	0.334	0.906	0.435	0.347	0	0.437
Lime1	5.28565	0.270459	0.0313547	38.708	28.955	33.354	39.981	40.658	41.467	45.621	42.338
Rph3a	6.87627	-0.444847	0.0314369	99.687	127.78	120.076	193.732	92.91	145.183	67.47	92.056
	0.95632	0.658251	0.0315556	1.259	0.85	1.723	1.756	1.687	2.381	2.272	2.525
Atp5c1	7.5271	-0.196692	0.0316126	190.16	207.423	194.623	195.374	167.151	177.672	177.182	165.225
Dgke	4.99174	0.2688	0.0316241	25.916	29.562	30.297	29.164	32.494	31.249	38.338	36.512
Ddx47	5.98059	0.205652	0.0316789	61.973	59.611	55.368	57.253	64.498	63.341	69.917	72.247
Gpr174	-1.11657	-2.71941	0.0318147	0.398	0	0	2.095	0	0.05	0.058	0.243
Akap8l	6.07448	0.231451	0.0318169	67.143	53.115	61.65	65.634	69.669	64.482	77.084	79.384
Gm2061	1.46849	-0.64627	0.0320249	1.856	2.61	3.725	4.757	2.068	2.43	1.748	2.039
Nsd3	7.25962	0.187187	0.0320441	143.83	143.077	153.763	132.118	160.62	164.776	160.286	166.439
Csrp1	4.84216	-0.263475	0.0320817	28.965	32.173	33.577	30.014	27.214	26.586	23.888	26.219
Cntnap5a	2.04256	-1.06311	0.032353	3.049	3.521	2.668	12.459	1.959	5.307	1.049	2.039
Ccdc91	3.9598	0.320447	0.0324603	14.383	14.751	13.286	12.515	16.927	17.807	18.12	15.731
Cage1	-0.0783506	0.969116	0.0326213	0.729	0.364	0.667	0.453	0.762	0.992	0.874	1.699
Arglu1	8.30206	0.255218	0.0326669	308.14	238.382	284.512	319.62	324.233	332.082	360.89	356.135
Chrm4	2.11396	-0.720479	0.0326989	4.441	5.828	3.28	7.532	2.177	5.754	2.447	2.379
Cald1	6.05023	0.226775	0.032759	66.878	59.428	63.985	53.572	76.799	62.101	73.18	73.266
	0.782831	0.779051	0.0328078	0.597	0.789	1.946	1.302	2.123	2.43	2.098	1.408
Luzp2	5.45809	-0.238575	0.0329086	48.319	51.112	44.306	46.21	35.161	41.913	43.291	40.59
Aldoc	6.80708	-0.201369	0.0330222	110.822	127.477	121.743	118.583	102.272	106.891	113.441	93.804
Stat2	5.12713	0.240084	0.0331424	31.285	30.109	33.188	33.129	36.413	36.358	37.348	40.736
Ccdc80	3.04331	-0.554007	0.0331659	10.87	12.019	5.726	10.25	6.096	5.655	5.127	9.516
Frmd6	6.1429	-0.219197	0.0331821	66.414	78.004	78.216	80.981	63.301	72.914	58.264	66.323
	3.01759	0.471005	0.0332972	7.026	5.645	6.393	7.645	7.674	6.895	10.721	11.75
Vangl2	7.08489	0.187778	0.0333533	128.983	129.601	130.916	117.791	142.495	138.834	151.371	145.125
Gm9794	0.723493	-0.657112	0.0333591	1.723	1.943	2.001	1.925	1.415	1.587	0.874	0.923
Snhg17	5.37766	0.280974	0.0335657	39.437	30.594	33.799	45.87	41.638	46.576	44.514	49.136
Rps24-ps3	-0.351657	-1.17071	0.0336145	0.663	1.275	1.001	0.849	0.708	0.645	0.117	0.194
	0.251713	0.892819	0.0336906	0.862	0.486	1.056	0.566	1.47	0.843	1.282	1.942
Cbs	3.8025	-0.362412	0.0337921	13.654	16.329	14.787	17.555	11.212	14.682	11.362	11.216
	1.20781	-0.697577	0.033839	1.922	2.61	3.224	3.171	2.721	0.992	1.806	1.262
	-0.39085	-1.48027	0.0339803	1.259	0.486	1.89	0.283	0.49	0.496	0	0.388
Rpl39-ps	1.14517	-0.754122	0.0339931	2.055	3.399	2.613	2.548	2.286	2.182	0.583	1.214
1700037H04Rik	5.36641	-0.226576	0.0341485	43.812	42.917	45.195	45.587	38.645	41.169	34.667	37.192
Nosip	5.30733	-0.227644	0.0343379	40.1	43.342	43.361	43.605	36.903	38.342	34.26	36.026
Gpx4	6.53978	-0.197092	0.0344206	89.148	109.205	96.505	102.217	87.304	89.431	84.017	85.647
Gm13889	6.32807	-0.263265	0.0344315	88.22	90.084	90.557	81.321	95.686	69.64	64.033	62.439
Ppp1r35	3.8122	-0.354203	0.034436	14.714	18.454	14.176	15.29	14.043	11.756	12.294	10.924
Nktr	7.94475	0.224495	0.0344481	248.156	198.864	238.595	222.953	252.224	260.457	276.115	272.722
Clasrp	6.45364	0.224991	0.0344811	88.684	64.103	81.607	88.456	94.053	90.771	98.642	93.901
Casc1	0.548026	0.746159	0.0345776	1.326	0.728	0.945	1.019	1.524	1.389	2.447	1.408
Spx	-0.326086	1.12848	0.034759	0.597	0.364	0.056	0.68	0.708	0.992	0.99	1.02
Gm2974	0.619356	0.998435	0.0348846	0.862	0.546	0.723	1.586	1.687	3.72	1.224	0.825
Gm4332	-0.238814	-1.03192	0.0350587	0.53	1.518	0.945	1.019	0.708	0.546	0.466	0.243
Sh3bgrl3	5.2662	-0.272257	0.0350734	38.642	46.377	35.912	47.06	37.338	38.044	31.113	32.579
Schip1	6.4641	-0.20442	0.0351697	90.739	103.378	100.007	83.529	86.488	77.477	86.639	77.248
Lrfn5	3.42562	-0.670012	0.0353323	7.026	13.233	10.451	21.519	7.021	13.392	5.943	6.458
AW146154	2.01717	0.463927	0.0355338	2.85	3.642	3.502	3.171	4.735	4.167	4.894	4.418
Igfbp2	5.6833	-0.258798	0.0357379	50.241	64.103	49.364	59.801	48.823	49.601	39.27	49.038
Rabac1	5.32099	-0.278902	0.0357947	40.233	43.828	38.524	52.27	36.74	42.36	32.279	32.725
Igf2bp1	5.47455	0.333318	0.0358206	47.523	33.872	42.416	33.185	58.021	35.614	48.826	55.302
	3.33855	0.39794	0.0358777	8.351	7.163	8.339	10.59	10.015	10.764	11.769	12.867
9430015G10Rik	6.26392	0.244418	0.0359258	79.736	56.879	74.714	69.655	79.575	72.914	85.94	94.387
Ctsd	7.00479	-0.188709	0.0360179	131.7	142.835	146.036	126.228	119.254	121.722	120.141	118.663
Gm5112	0.429833	0.796135	0.036093	0.53	1.214	0.889	0.906	1.633	2.083	1.049	1.408
Rnase4	1.38206	-0.512663	0.0364002	3.049	3.157	2.835	2.775	1.905	2.133	1.981	2.233
Man2a2	7.37042	0.193097	0.0364348	154.236	143.32	156.877	162.755	177.221	184.617	164.655	179.063
Trim39	6.12519	0.241696	0.0365157	69.529	51.173	61.15	73.562	73.044	69.045	81.629	78.316
4632404H12Rik	4.6001	0.271787	0.036717	22.204	19.546	22.125	23.558	24.493	25.396	27.384	28.306
Gm21949	2.20628	-0.652209	0.0368496	4.64	5.463	4.836	7.135	2.123	6.299	2.971	2.622
Usp21	6.09683	0.196535	0.0371234	65.883	56.636	64.152	68.013	72.227	70.88	74.345	74.432
Plekhn1	6.21882	0.202959	0.0371358	75.494	60.4	65.875	74.808	79.902	76.882	81.337	80.209
Cramp1l	6.28433	0.249738	0.0372696	74.235	66.591	80.829	62.746	83.821	69.789	82.794	101.718
Lat	-0.367609	1.00457	0.0374263	0.398	0.304	0.389	0.623	0.708	1.24	0.641	0.874
Appl2	4.99058	0.305284	0.0375047	30.224	23.492	29.852	29.731	36.522	26.834	39.969	36.755
C530005A16Rik	0.436645	0.805085	0.037539	0.862	0.546	0.723	1.416	1.633	1.736	1.049	1.796
Mrps24	4.50107	-0.322078	0.0375458	22.668	27.256	21.514	28.768	20.846	23.858	18.353	17.091
Gm14403	0.947802	0.678497	0.0375862	1.988	1.518	0.778	1.302	2.34	1.637	2.039	2.865
Dkk2	0.947408	0.656396	0.0376343	1.259	1.518	1.668	1.133	2.177	1.488	1.981	3.156
Srgn	0.216642	-0.839358	0.0377118	0.862	2.064	1.334	1.189	0.871	0.893	0.641	0.631
	0.646165	0.698627	0.0377748	1.127	0.607	1.39	1.246	2.123	1.389	1.631	1.991
Atp5g3	7.45749	-0.209406	0.0378431	179.224	197.468	176.667	200.187	166.063	180.996	158.887	145.804
Ptprg	6.00006	-0.235497	0.0380824	65.419	78.732	71.434	60.877	59.545	65.722	49.583	59.866
Dnajc1	5.34023	0.248915	0.0381051	40.1	33.69	41.359	32.506	45.884	39.136	45.446	45.009
A930024E05Rik	1.21829	0.604081	0.0381884	1.988	1.639	1.167	2.209	3.375	2.034	2.622	2.622
Rplp1	9.30593	-0.344259	0.0383023	644.914	752.052	663.418	771.585	614.558	707.316	454.23	454.649
	-0.66616	1.4552	0.0383696	0.265	0.121	0.167	0.51	0.49	0.149	0.874	1.457
Ppp6r1	6.87477	0.225157	0.0384677	107.508	98.946	113.127	112.807	107.062	115.175	138.786	144.445
Rps4l	2.97286	0.493115	0.0384895	6.429	3.824	7.671	7.702	9.525	7.143	10.954	8.545
Ptgds	1.33487	-0.515329	0.0385179	2.585	3.217	3.113	2.492	2.068	1.934	2.039	1.942
Flywch2	1.59759	-0.542517	0.0389332	2.32	4.067	3.335	4.134	2.613	2.43	2.564	1.942
Cdk3-ps	0.842809	0.637957	0.0389407	1.127	1.032	1.056	1.982	1.796	2.133	2.214	1.991
Nemp1	4.83332	0.325632	0.0389898	27.109	20.336	29.074	24.238	31.133	24.255	35.541	35.395
Dcp1b	5.46611	0.268702	0.0390424	40.895	30.352	40.748	47.909	47.571	49.453	47.602	48.067
Zfp428	6.45797	-0.228739	0.039062	90.01	94.454	95.838	98.706	93.074	91.316	69.917	69.139
Cep120	6.44075	0.204146	0.039065	86.497	80.25	82.608	73.166	90.896	81.346	95.962	103.272
Aqp4	2.3588	-0.526766	0.0391626	4.64	6.07	6.171	6.852	4.626	5.754	3.379	2.719
Rpl9-ps6	1.2606	-0.669566	0.0392614	3.314	3.278	2.335	2.435	2.776	2.034	1.398	0.923
Kansl3	6.88147	0.185094	0.0393432	113.804	100.039	115.35	111.731	122.356	120.73	132.319	125.946
	0.850645	-0.745881	0.0394232	2.32	2.792	1.723	1.756	1.415	2.133	0.757	0.777
Mid1ip1	6.25349	-0.215314	0.0395965	74.566	90.812	79.383	82.68	76.418	76.733	68.402	60.545
Zfp970	1.81055	0.560189	0.0397056	2.585	3.157	2.224	2.945	2.83	3.621	3.729	5.875
Abhd14b	0.873856	0.651399	0.03973	1.723	1.093	1.001	1.529	2.34	1.786	2.738	1.554
Cx3cr1	3.2957	-0.364266	0.0397493	10.936	9.895	12.174	10.76	8.817	8.978	7.341	8.837
2810403A07Rik	6.76472	0.20526	0.0398567	108.635	98.582	101.064	95.365	104.449	106.544	128.823	125.509
Trim5	0.231899	-0.808988	0.0398761	1.591	1.518	1.223	1.189	0.762	0.794	1.165	0.437
Ndn	7.82817	-0.52185	0.0398983	236.689	290.526	238.817	305.18	239.923	290.218	99.807	116.09
	2.18869	0.556569	0.0399212	4.64	2.732	4.28	2.718	4.735	3.571	6.467	6.36
Cntnap3	4.62619	-0.370598	0.0399642	20.945	30.291	28.462	31.203	21.282	28.273	15.557	20.635
Uqcr10	5.13663	-0.233203	0.0400983	35.195	40.489	36.412	39.528	32.712	33.828	29.948	32.482
	0.946844	0.578319	0.0403196	1.657	1.457	1.334	1.359	2.177	1.885	2.738	1.894
Gm13301	3.27723	-0.402098	0.0403516	8.815	10.744	10.395	13.704	7.729	9.871	8.332	7.137
Gdap1l1	6.66861	-0.177644	0.0403687	108.436	103.863	106.512	112.694	97.754	93.251	94.039	96.475
Mdm4-ps	2.44913	0.447231	0.0404368	5.899	4.067	3.78	4.361	5.225	6.051	6.642	6.7
Gyg	3.47038	-0.368432	0.040667	10.671	15.054	11.285	12.515	9.743	10.317	9.672	8.642
Gm14057	1.04262	-0.564289	0.0406784	1.988	2.246	2.668	2.435	1.959	1.24	1.69	1.457
Pgls	5.562	-0.261814	0.0407735	47.855	58.093	46.418	53.289	47.789	47.865	34.726	41.076
Trem2	1.37463	-0.532783	0.0408137	3.115	3.278	3.28	2.152	1.851	2.232	1.923	2.136
Sez6l	5.71687	-0.232489	0.0409004	51.765	57.607	56.258	61.217	47.789	55.653	42.067	47.533
Rpl17-ps10	1.42842	-0.589124	0.0409049	2.519	3.642	2.835	3.454	2.449	2.778	1.224	1.796
Zkscan2	6.66663	0.184943	0.0412248	96.439	87.777	92.669	103.01	104.939	111.603	106.741	108.564
Slc39a2	2.10687	0.68416	0.0412411	3.248	2.003	2.946	4.587	2.83	3.422	6.7	7.623
Rbm33	7.87083	0.231479	0.0413323	233.044	178.528	238.094	211.23	259.517	242.204	238.243	270.731
Mir124-2hg	6.68296	0.207349	0.0413806	102.272	87.655	89.112	102.047	96.176	108.181	117.053	118.518
1700029J07Rik	1.7879	0.503088	0.0413973	3.579	2.185	2.613	2.662	3.483	3.472	4.137	4.515
Gm14133	1.87861	0.641014	0.0415369	1.591	2.853	2.502	4.077	4.518	6.349	3.671	2.719
Pnn	7.76971	0.262996	0.0415777	231.785	166.63	197.902	196.846	212.6	202.671	270.056	266.41
Dynlt1c	6.4738	0.256698	0.0416442	88.22	63.678	87.166	84.435	110.491	84.174	108.605	83.365
	8.87405	-0.359419	0.0417516	425.06	672.895	386.688	624.29	352.155	454.349	442.344	395.026
Smim1	1.00673	-0.58342	0.0417573	1.922	3.157	2.001	2.095	1.306	1.587	1.457	1.748
Pan2	6.54566	0.218792	0.0418514	95.445	77.457	92.503	79.565	95.686	87.596	108.139	110.021
Nckap1l	2.24461	-0.444271	0.042	5.899	5.22	5.726	4.587	3.32	3.77	3.962	4.661
Emc6	4.94124	-0.257326	0.0420846	30.025	35.754	31.186	36.413	27.432	30.009	24.879	29.229
Sh2d4b	1.91901	0.458182	0.0421118	3.248	2.61	3.002	3.454	4.137	4.712	4.195	3.884
Dzip1l	4.78683	0.258225	0.0422628	26.512	23.371	27.239	22.992	31.079	27.38	30.705	30.588
	2.50279	0.446516	0.0422668	5.766	4.006	5.114	3.907	7.021	6.399	7.05	5.147
Gm20045	3.16525	0.497613	0.0425594	7.622	4.553	7.616	9.514	10.069	7.043	12.876	11.458
Foxp2	7.57296	0.203364	0.0426787	163.582	188.848	171.052	184.104	200.68	222.363	183.417	208.195
P3h4	2.26149	-0.453159	0.0426893	5.833	5.524	4.225	6.173	4.572	4.266	3.379	3.641
	0.970802	0.578185	0.0427869	1.458	1.214	1.334	1.869	2.667	2.083	1.806	2.233
Gm5844	-0.543467	-1.06941	0.0431626	1.06	0.911	0.723	0.51	0.49	0.496	0.117	0.388
Cys1	-0.180177	-0.97038	0.0432751	0.994	0.971	1.223	0.963	0.708	0.794	0.466	0.146
Pigm	4.72385	0.307234	0.0433804	24.657	24.524	22.625	22.256	22.153	28.273	33.152	32.773
Gm20342	3.24452	0.39595	0.0435329	8.749	6.617	9.284	7.645	10.995	8.085	11.303	12.138
Pepd	3.29786	-0.359825	0.043583	10.34	11.109	11.674	10.646	10.124	7.688	8.215	8.108
Tagln3	6.76577	-0.187235	0.0436841	122.288	117.704	110.014	113.09	104.395	91.217	101.613	109.438
Grik3	8.39903	0.235536	0.043721	319.143	307.158	344.884	268.653	393.141	343.44	357.394	365.749
Mif	7.09339	-0.295076	0.0437342	133.821	170.515	136.475	160.66	150.387	144.935	92.466	102.398
Naglu	2.38959	-0.449971	0.0440056	6.893	6.374	5.17	5.38	5.062	5.059	3.321	3.933
Tacr3	-0.557215	-1.17243	0.0441713	0.928	0.668	0.278	1.359	0.435	0.496	0.291	0.194
Cpt1c	5.6202	0.238163	0.0442511	46.198	38.668	44.528	50.684	46.047	53.57	54.71	58.069
Mrs2	3.38037	0.444489	0.0443771	6.893	7.77	8.339	11.779	8.382	13.343	13.343	12.332
Crym	3.78946	-0.716269	0.0445404	10.075	19.85	13.453	24.861	7.13	20.932	7.574	5.875
Gm14410	4.21474	0.644645	0.0447895	17.962	18.939	4.225	16.479	29.283	17.013	23.189	20.538
Hs6st1	6.05164	-0.207893	0.0450722	65.154	69.323	69.488	79.962	63.9	67.656	58.439	55.884
Gm17491	3.46023	0.361595	0.0452273	10.207	9.105	9.395	9.401	14.424	9.92	13.051	11.604
Gm7694	2.89153	0.377639	0.0452372	6.164	6.252	7.116	5.833	7.674	7.539	9.089	8.691
Syndig1	3.60946	0.393383	0.0452414	10.804	11.169	10.785	9.004	14.641	17.311	9.672	13.158
Myo9b	7.32262	0.224939	0.0453533	158.478	117.704	157.377	156.469	161.654	162.147	173.453	192.318
Clip1	7.16186	0.179714	0.0453754	145.951	122.378	133.195	135.233	145.924	152.078	152.653	157.214
Thbs1	5.30701	0.367593	0.0454154	38.774	31.626	44.917	22.539	52.851	34.374	45.505	45.154
Ptgfrn	7.4988	-0.26183	0.0457036	178.826	186.359	207.408	215.874	178.418	204.209	138.844	136.142
Ctnnd2	7.48681	-0.204403	0.0458373	175.048	194.007	186.395	212.306	170.961	184.964	156.382	154.058
Ndufa4	6.24863	-0.177342	0.0459036	75.759	81.949	81.607	83.02	67.601	69.988	74.462	73.072
Ppox	5.23389	0.273975	0.0459223	38.244	27.316	36.523	33.752	35.216	38.243	46.903	43.892
Polr1d	5.48586	-0.215557	0.0459884	48.186	50.991	42.249	50.797	40.55	42.806	40.669	41.464
Gm9917	2.02225	0.585115	0.0460695	4.308	2.125	2.557	3.624	3.756	3.125	5.71	6.312
Trim17	1.32574	0.562422	0.046075	1.657	2.61	1.946	1.472	2.123	2.629	3.205	3.399
Npff	1.01334	0.562959	0.0461318	1.458	1.214	1.334	2.095	2.177	2.282	2.564	2.039
Capza1	6.74601	0.298119	0.0461453	96.107	105.077	104.232	79.282	101.02	86.852	143.098	142.066
Rpl37	7.9283	-0.209597	0.0461585	242.721	286.155	250.213	265.482	241.12	237.343	209.228	215.623
Ccl27b	-1.40848	-1.92941	0.0462031	0	0.243	1.112	0.34	0.163	0	0.175	0.097
Mat2a	8.21062	0.211021	0.0462095	295.613	259.081	264.667	278.677	305.401	305.545	322.727	337.248
Zc3h7a	6.15909	0.222677	0.046385	75.03	55.058	66.542	66.767	73.588	68.847	87.455	77.49
Gper1	2.77358	-0.387085	0.0464479	7.689	7.284	8.505	7.079	6.423	6.051	4.894	5.972
Mesdc1	5.15021	-0.247528	0.0464956	38.244	37.697	37.802	40.037	36.413	35.564	26.918	30.588
Tubgcp6	6.40199	0.181246	0.046536	82.52	70.294	82.441	81.321	86.76	86.902	92.582	92.736
Ednrb	5.90162	-0.208181	0.0465371	65.751	66.774	67.265	56.12	57.967	52.528	60.653	50.446
Necab1	3.14623	1.07762	0.0465428	3.049	8.013	2.835	8.325	3.266	28.818	3.904	10.924
Gm10182	5.5642	-0.279215	0.0467487	53.422	57.304	50.754	45.644	55.79	41.268	36.066	37.531
Cacna1b	6.96114	-0.301886	0.0467928	122.951	126.93	138.254	161.736	140.971	129.261	81.337	94.484
Naa38	3.64536	-0.343526	0.0468365	12.527	15.419	14.454	13.138	11.648	12.5	8.856	10.73
Gm14296	3.14969	1.36362	0.0469495	5.899	7.224	0	6.399	6.314	8.531	16.664	18.741
Crybb1	1.30471	-0.547047	0.0470099	2.651	3.46	2.168	3.001	2.014	2.282	1.34	2.039
Pxdn	7.60081	0.211284	0.0470472	193.342	148.844	192.232	184.841	204.599	197.166	219.482	211.496
Prorsd1	1.72051	0.54579	0.0471048	2.784	3.035	1.946	2.548	2.449	3.72	3.787	5.049
Mrpl36	4.02066	-0.303922	0.0471412	16.703	20.821	15.954	17.838	14.152	13.442	14.624	15.537
Ttc38	3.66601	-0.339981	0.0472385	12.527	15.297	13.953	14.497	12.247	12.748	10.255	9.225
Fam3c	4.69389	-0.291524	0.0473867	25.518	28.834	26.072	33.072	22.806	27.826	20.917	21.169
	3.866	0.410869	0.0475339	15.974	8.559	12.341	12.798	15.131	12.648	19.752	18.499
Smdt1	5.33909	-0.257988	0.0475506	40.564	47.349	42.749	45.247	42.237	41.963	31.929	30.977
Zfp182	4.05449	0.324348	0.0478352	15.311	12.93	16.733	13.591	19.05	14.831	18.295	21.169
Lrp8	8.17909	0.207819	0.0478556	285.539	249.187	275.229	265.595	303.659	293.839	316.26	328.412
	2.42942	0.565546	0.0479995	5.965	3.46	3.669	3.907	5.388	3.571	7.225	8.934
Psmd8	6.80047	-0.173551	0.0480621	113.274	127.173	119.131	112.637	105.483	105.254	103.419	104.534
Mrc1	-0.930945	-1.22062	0.0483591	0.663	0.364	1.056	0.283	0.272	0.248	0.291	0.194
Lrrc45	6.20564	0.216089	0.0484867	70.722	56.818	66.597	78.546	70.105	83.281	81.454	81.909
	-0.809219	-1.76124	0.048556	1.326	0.728	0	0.963	0.218	0	0.466	0.194
Rwdd1	5.7119	-0.215616	0.0486937	52.892	61.796	53.089	57.083	51.327	52.478	46.145	43.698
Coa3	5.19049	-0.229607	0.048861	36.123	41.4	38.413	41.283	33.855	37.499	30.472	32.239
Chuk	6.28942	0.208948	0.0488874	79.603	60.4	78.383	71.411	79.956	77.775	91.767	85.502
Ccnl2	7.75826	0.242885	0.049019	228.537	154.429	202.516	207.379	236.167	207.78	244.128	250.144
Gm5905	-0.105734	-0.867336	0.04926	1.06	1.032	1.056	1.133	0.381	1.042	0.408	0.486
Gm35339	2.57713	0.425797	0.0493753	6.098	3.824	5.114	4.927	6.64	5.456	7.283	7.429
Zmym6	5.62411	0.240105	0.0494256	48.783	37.818	44.862	48.985	46.428	51.337	60.77	54.622
Atf7	5.58532	0.241731	0.049601	49.313	38.304	48.141	39.811	58.62	46.477	49.059	53.408
Firre	6.25456	0.236767	0.049625	73.108	53.965	67.153	85.681	81.97	78.767	87.164	82.006
Gripap1	6.60978	0.196002	0.0496891	96.373	84.802	92.225	90.325	94.434	93.995	113.732	114.488
Tagap	3.83439	-0.565634	0.0496957	16.703	14.387	16.399	20.217	15.73	13.938	11.886	4.224
Orc4	5.70753	0.226328	0.0497456	47.987	44.374	52.589	47.229	49.422	51.486	61.527	62.439
Fgd3	6.25412	0.201798	0.049854	77.151	65.074	77.049	64.275	87.413	71.872	84.017	82.831
8430422M14Rik	0.13076	0.859157	0.0498958	0.994	0.364	0.723	0.68	1.143	0.794	1.224	1.845
Dio2	3.12219	-0.473585	0.0500357	10.804	9.834	7.727	11.722	4.082	7.738	7.924	9.079
Col11a1	4.8308	0.281018	0.050099	27.241	23.674	27.128	24.294	26.616	26.686	35.367	35.686
Bex1	5.69017	-0.275788	0.050141	50.639	56.09	49.865	69.145	48.714	56.595	43.057	38.114
Fabp5	8.21811	-0.202927	0.05032	307.478	333.686	304.08	329.077	266.92	285.555	285.379	269.274
Ap4e1	4.96856	0.257689	0.050328	30.025	26.042	31.853	25.71	30.535	31.646	38.163	35.541
Gm8226	2.82877	-0.493467	0.0505579	8.617	8.316	7.227	8.664	7.947	7.391	4.37	3.593
Doc2a	1.45059	-0.60807	0.0506291	2.718	2.792	2.78	4.417	2.232	3.224	1.457	1.408
Prss53	0.621355	0.632064	0.050769	0.928	0.728	1.39	1.359	1.578	1.587	1.981	1.748
Gbx1	-0.266054	-1.51727	0.0507937	0.795	0.243	0.111	3.171	0.272	0.496	0.233	0.486
Rbfox1	5.87835	0.264875	0.0508393	47.06	57.182	50.254	58.782	56.443	80.354	50.923	68.46
Hspa1l	1.60046	0.577079	0.0508565	3.181	2.61	2.39	1.189	3.81	2.629	3.263	4.224
Dtx3	7.33608	0.193393	0.0509213	152.049	138.889	141.478	170.173	159.477	168	180.329	181.248
2810029C07Rik	2.10857	0.60855	0.0509741	5.037	1.518	3.002	3.738	6.423	3.422	5.069	5.341
Slc2a5	0.781179	-0.582476	0.0510733	2.187	2.367	1.779	1.472	1.197	1.141	1.34	1.505
Rgs2	6.36874	-0.185461	0.0511365	82.387	94.818	89.278	84.832	86.433	72.765	72.423	77.345
D930016D06Rik	5.08163	0.274924	0.0511532	34.731	22.824	32.02	32.562	36.359	32.737	39.27	39.425
D630013N20Rik	5.7588	-0.204678	0.0511953	51.765	64.042	53.645	62.01	49.966	51.288	49.758	49.864
Hacd1	3.05258	-0.372097	0.0512586	9.412	9.409	7.671	10.533	6.749	8.283	6.642	6.895
Apcdd1	5.4444	-0.204094	0.0513171	47.126	45.831	49.531	43.549	40.822	41.318	41.018	38.357
Gtpbp2	6.61909	0.194682	0.0513968	94.517	78.368	91.002	102.331	104.068	97.07	110.178	107.884
Kantr	4.37525	0.272761	0.0514458	20.017	15.54	18.845	20.33	22.261	23.66	23.364	21.023
Arhgef1	6.98263	0.245764	0.0514761	136.009	89.598	113.405	123.454	130.357	118.696	155.683	143.619
Sfi1	5.50258	0.253896	0.0515375	42.022	32.658	43.361	46.89	48.551	41.963	53.079	53.165
Nrarp	5.83659	-0.271207	0.0516817	64.16	67.502	64.985	52.949	66.73	48.213	52.03	39.91
Arl3	5.92338	-0.221282	0.0517765	61.376	67.563	64.152	67.786	50.456	65.474	60.42	47.485
Gm10076	5.22407	-0.226737	0.0518998	44.408	40.186	37.524	38.735	34.399	36.308	36.182	30.54
Gm8730	6.33939	0.407329	0.0519175	61.111	77.093	68.71	71.127	137.27	63.738	111.169	56.71
Washc2	6.58201	0.172098	0.0519318	94.649	85.956	90.168	89.192	97.591	96.971	102.429	108.516
	2.06664	0.480895	0.0520431	3.712	3.278	2.335	4.247	3.756	5.407	4.545	5.195
Ulk3	4.78567	0.265411	0.0520994	24.391	21.307	24.515	29.504	27.323	31.894	31.521	29.18
	2.15064	0.526131	0.0522418	3.513	2.489	2.835	5.267	3.647	5.258	5.302	6.118
Rplp2	8.3284	-0.35066	0.052286	331.736	373.932	346.718	388.426	370.008	350.781	203.693	205.427
Ago3	5.67772	0.211312	0.0523932	45.005	42.553	51.477	50.231	50.292	54.115	57.274	57.535
Rpl31-ps8	0.95187	-0.711488	0.0524001	2.32	3.096	2.057	1.699	2.232	1.736	0.99	0.631
H1fx	6.7935	-0.304778	0.0524014	115.329	131.544	127.414	115.695	139.066	104.262	72.306	81.035
Sumo1	6.83504	-0.195726	0.0524017	122.951	137.614	118.297	108.333	106.409	97.219	117.403	104.389
Adamts10	6.10528	0.283227	0.0524879	76.621	46.317	60.649	64.445	79.902	57.835	86.173	77.927
Hgf	1.88598	-0.450153	0.0527918	3.645	4.431	4.614	3.907	3.048	3.621	2.447	3.01
	1.80615	0.513788	0.0527975	3.314	2.428	2.39	3.001	3.647	2.629	5.069	4.564
Ints2	6.15389	0.215643	0.0528008	74.434	58.882	70.489	59.348	75.003	65.672	82.386	82.491
Leng8	8.89085	0.275428	0.0528143	488.491	327.008	432.383	469.747	511.524	480.489	543.375	543.549
	-0.649133	1.15065	0.0528306	0.464	0.425	0.278	0.113	0.925	0.595	0.291	1.02
Tigar	4.04941	0.27911	0.0529682	15.377	14.751	15.399	13.874	16.873	17.41	19.402	18.402
Zfp511	4.68165	0.260221	0.0530454	23.397	19.971	23.181	26.39	27.214	26.934	29.948	27.287
Psat1	7.41599	-0.249932	0.0530697	176.904	216.65	206.185	141.972	177.819	147.267	158.13	140.561
Luc7l3	8.56609	0.268919	0.0532175	388.34	277.11	352.833	356.43	383.343	354.898	484.469	433.723
Cd82	3.23567	-0.342519	0.0532427	8.815	11.534	11.174	10.137	7.293	8.283	8.856	8.448
Tmem132b	5.49445	-0.559755	0.0533555	35.394	58.214	43.361	77.357	27.976	64.581	19.635	33.162
Lgals3	0.247926	-0.814632	0.0537478	1.06	0.971	1.445	2.039	1.089	0.992	0.466	0.583
Rab11fip3	7.12597	0.172389	0.0537681	132.761	125.109	136.197	130.872	149.843	150.54	135.057	156.049
	9.72466	-0.29277	0.0538071	885.117	1105.83	792.388	942.834	711.332	871.646	773.811	684.984
Nectin3	5.99675	-0.1959	0.0540139	60.448	67.259	76.493	68.013	61.777	62.498	58.731	54.768
Cntn2	6.98277	-0.182415	0.0540796	126.066	131.665	135.752	143.897	127.037	125.64	111.693	109.244
Rps13	8.068	-0.215338	0.0541296	268.836	301.877	287.626	294.59	282.976	259.663	223.269	227.179
Nme2	6.64813	-0.174177	0.0543536	101.543	112.665	101.897	108.843	92.42	101.137	90.776	92.25
Eno1b	6.14638	-0.419721	0.0543841	75.56	87.352	79.217	81.717	95.142	70.037	39.095	37.823
Slc35d3	3.03267	-0.557113	0.0544133	7.225	8.559	7.171	15.517	5.606	10.019	5.71	4.807
Snhg8	3.88805	-0.300853	0.0545361	15.377	17.725	14.454	17.385	14.043	13.244	13.459	11.993
Cwc22	10.4004	0.316696	0.0545512	1312.03	930.641	1262.35	1309.74	1497.56	1374.41	1589.98	1534.76
Gm17825	-0.0272268	0.998729	0.0545846	0.663	0.304	0.167	1.133	1.034	1.24	0.757	1.505
H3f3a-ps2	1.01174	0.782233	0.054633	0.729	2.064	1.668	1.076	1.687	1.042	3.554	3.302
Ift172	5.94655	0.196532	0.0546433	63.166	49.898	61.428	54.988	64.934	62.696	67.587	67.731
Eef1e1	5.24503	-0.214375	0.0547904	36.653	43.888	39.914	42.02	33.964	34.671	36.007	35.444
Wdcp	3.0966	0.361141	0.0549439	7.887	6.435	8.339	6.852	8.491	9.077	10.954	9.419
Mt2	3.14462	-0.481688	0.0549882	8.948	11.109	9.84	10.873	8.11	11.061	5.244	4.758
Hist1h2bq	-0.189847	1.03138	0.0549999	0.795	0.304	0.389	0.51	0.544	0.496	1.748	1.311
Entpd2	2.38312	-0.536427	0.055119	5.17	5.949	4.392	8.721	4.409	6.051	3.321	2.913
Ccnl1	6.09007	0.249203	0.0551698	71.782	53.297	60.093	63.426	65.26	60.365	88.62	81.229
Rps12	8.98116	-0.256673	0.0552099	525.144	578.38	523.163	573.663	513.646	513.375	409.424	405.271
Snapc1	4.31027	0.316565	0.0552913	21.011	17.604	16.677	15.007	16.819	22.321	22.898	25.393
Sf3b5	4.81199	-0.26696	0.0553029	30.025	30.655	30.742	30.863	32.004	23.114	23.189	23.354
Cox7c	6.38962	-0.176516	0.0553117	82.719	96.032	82.552	94.119	78.868	82.388	75.686	77.539
Srrm1	7.82018	0.198747	0.055628	222.373	188.726	217.804	212.476	235.569	219.982	251.469	258.641
4933408B17Rik	1.50784	0.487901	0.0556369	2.452	2.064	2.502	2.039	2.449	3.274	3.787	3.204
Fam81a	3.09321	-0.373358	0.0557002	8.617	9.166	8.672	11.609	6.858	8.829	6.642	7.04
Edaradd	1.11263	-0.563787	0.0557295	2.916	2.489	2.613	1.869	2.395	1.389	1.282	1.602
E330034L11Rik	2.48269	0.488494	0.0558238	4.507	3.642	3.169	6.852	5.824	5.258	7.458	6.992
	10.2654	-0.316261	0.0559054	1321.44	1710.37	1240.28	1188.1	1158.96	1165.43	1095.95	964.988
Gm19918	0.84363	-0.666576	0.0559519	2.121	2.246	1.279	2.718	1.742	1.29	1.573	0.68
Sem1	6.62302	-0.192238	0.0559865	112.545	109.873	103.732	93.949	89.536	81.098	102.429	94.63
Igf1	0.303496	-0.934712	0.055996	1.193	0.668	1.112	2.945	0.653	0.893	0.408	1.117
	2.20229	0.45997	0.0560769	4.308	3.096	4.614	3.058	5.116	3.968	5.593	6.069
Crtac1	2.17379	-0.546072	0.0564986	3.712	5.281	5.337	6.569	2.177	5.456	2.913	3.739
Arl16	3.54527	-0.313771	0.0566334	12.395	13.719	11.452	13.761	9.961	10.069	11.129	10.148
Spag1	3.51626	0.386428	0.0567255	11.467	7.466	9.84	10.477	11.104	10.168	15.382	14.663
Rnf139	5.22197	-0.211583	0.0568649	39.769	43.828	36.69	39.528	34.617	35.267	34.201	33.89
Raph1	7.1781	0.183344	0.0571963	148.469	126.688	145.758	121.188	154.633	144.489	154.11	162.264
Cog6	5.80281	0.199782	0.0572134	50.705	53.115	54.812	48.759	56.497	53.322	62.518	65.886
Dcaf8	6.95467	0.181133	0.0572994	127.525	109.205	118.741	109.183	127.527	122.416	135.989	140.803
Aak1	7.51669	0.181832	0.0572999	175.048	156.493	184.227	170.173	195.182	206.54	185.048	191.298
Kmt2a	8.78557	0.237531	0.0573226	444.414	366.829	449.505	358.978	475.981	475.43	468.505	489.656
Enho	5.7398	-0.249145	0.0574674	49.91	68.655	51.254	61.897	53.776	55.107	43.698	42.387
Fgfr3-ps	1.0593	-1.53259	0.0574699	3.38	1.821	3.669	3.058	2.667	1.438	0	0
Adamts4	3.31354	0.358289	0.0575396	9.611	8.923	9.506	6.399	10.614	10.764	10.779	11.944
1700037F24Rik	0.902668	0.595284	0.05754	1.259	0.728	1.668	1.869	2.395	1.984	2.039	1.991
Lgmn	5.17823	-0.215219	0.0575949	43.348	37.029	39.692	35.167	32.766	33.332	34.26	33.307
Med12l	5.83069	0.2141	0.0576065	48.186	53.965	54.256	53.912	62.865	66.912	49.117	65.012
Bspry	2.14485	-0.519373	0.057763	5.236	5.463	4.892	4.814	3.864	5.506	2.447	2.379
Ppp1r14b	7.70555	-0.186421	0.0578581	205.405	236.56	219.472	226.917	211.946	189.725	189.068	189.987
Itgal	-0.669035	1.13975	0.057903	0.265	0.182	0.278	0.51	0.599	1.091	0.233	0.825
Trhde	1.34282	0.590361	0.0580151	1.458	2.55	1.334	2.322	2.232	4.216	2.214	2.865
Aoc2	3.09308	0.373771	0.0580782	8.351	5.403	7.838	7.702	10.015	8.581	8.914	10.439
Oaz2	7.22926	-0.159135	0.0582001	157.484	157.1	155.765	162.472	146.196	141.314	136.747	142.454
CK137956	-0.390448	-0.909948	0.0582098	0.928	0.911	0.556	1.076	0.327	0.694	0.466	0.34
Sike1	6.74413	0.168034	0.058215	98.891	93.24	106.901	104.313	110.763	113.488	114.315	114.682
Gm16477	-0.401389	-0.898545	0.0582649	1.259	0.911	0.556	0.736	0.544	0.496	0.35	0.437
Rpl23a-ps3	1.94011	-0.50524	0.058304	4.242	4.613	3.502	5.21	4.137	3.77	2.272	2.185
Sox5	5.40564	0.243672	0.0583705	39.437	41.339	43.472	30.58	50.565	40.673	46.903	45.203
Ctsb	7.15237	-0.161735	0.0584008	145.089	149.269	157.877	148.201	128.833	139.281	134.125	134.54
Gm9385	0.211918	-0.868461	0.0585151	1.524	1.518	1.334	1.133	0.98	1.19	0.641	0.194
	3.3552	0.411692	0.0585254	11.069	7.284	7.838	8.551	10.614	8.283	13.401	13.886
	1.02519	0.617449	0.0585422	1.193	0.789	1.557	2.435	2.014	2.678	2.098	2.428
Mafg	6.6616	0.192079	0.0585721	88.551	85.713	100.174	103.067	116.641	115.373	100.215	99.145
Gm34655	-0.617852	1.04938	0.0587512	0.398	0.243	0.445	0.283	1.089	0.744	0.291	0.728
Bmp7	1.12911	-0.599661	0.0588005	1.922	2.307	2.279	3.511	1.143	2.133	1.165	2.136
Plpp2	2.07237	-0.442307	0.0588291	4.441	5.342	3.836	5.323	4.082	3.869	2.913	3.059
Nrxn3	7.95512	0.203472	0.0590717	256.971	215.132	243.542	206.7	271.002	249.644	264.288	277.043
Fnbp4	7.31207	0.21186	0.0592499	163.051	118.25	152.818	154.487	161.926	154.905	179.746	185.132
Taf1a	4.02216	0.295071	0.0592649	15.907	13.658	15.009	13.365	17.635	14.88	20.043	18.547
Frat1	4.52997	-0.246968	0.0594379	23.53	25.92	23.96	26.446	22.153	22.668	19.46	19.858
Sbsn	3.05365	0.41529	0.0594546	7.689	4.796	8.283	7.249	8.981	7.192	10.895	10.342
	0.687637	0.643457	0.0595047	0.994	1.032	0.945	1.642	1.905	2.53	1.282	1.505
Pank4	5.56546	0.234836	0.0595727	51.5	36.968	42.249	42.926	48.66	45.038	55.817	54.768
Cbln4	1.47946	-0.491901	0.0596614	2.784	3.096	3.002	3.681	2.123	2.778	2.447	1.602
Brs3	1.63137	-0.717562	0.0599659	2.254	4.917	2.891	4.814	1.034	3.77	1.282	2.913
Fam228a	1.19683	0.532678	0.0600433	1.259	1.335	2.168	2.265	2.34	2.678	2.447	2.768
Dleu2	5.54384	0.372735	0.0601039	49.446	30.23	46.807	35.734	49.422	32.439	65.664	62.536
Efcab7	2.4404	-0.383132	0.0601498	6.098	6.495	5.67	5.89	5.225	5.109	4.137	4.03
Zmym5	6.28806	0.176752	0.060292	76.952	68.777	76.548	70.731	76.582	78.469	88.212	87.929
Gm2824	1.05141	0.541745	0.0602984	1.856	1.76	1.334	1.416	1.905	1.934	2.331	3.059
Carmil3	6.64807	0.234375	0.0603454	85.105	79.885	83.719	119.433	97.156	118.002	106.449	111.526
	-0.409969	0.999869	0.0603834	0.265	0.425	0.445	0.51	0.544	1.339	0.408	1.02
Araf	6.72829	0.193223	0.0605689	104.459	83.649	95.505	111.675	109.239	107.734	117.636	117.352
Rcan2	4.06027	-0.400122	0.0607069	13.72	18.636	17.289	25.767	11.811	19.692	13.517	12.138
Map3k12	6.45196	0.167255	0.060789	80.73	76.425	82.441	89.815	87.576	93.151	94.855	94.387
Riox2	2.38523	-0.394136	0.0609226	5.104	6.374	5.059	6.739	4.354	4.464	4.02	4.855
Cep164	5.57318	0.211131	0.0609343	45.866	37.515	43.361	49.325	48.932	50.048	51.04	53.797
Abcb9	2.85785	-0.428327	0.0609468	7.622	7.588	6.393	11.213	5.661	7.738	5.885	5.098
Gm14204	7.75051	0.231254	0.0609658	215.347	168.33	224.363	183.991	247.053	191.908	255.315	235.53
Fam96b	5.05264	-0.232996	0.0609932	35.129	38.486	34.911	34.488	35.433	27.975	31.346	26.995
Pantr1	6.44495	-0.180577	0.0610555	94.053	96.518	93.114	86.134	80.228	71.773	91.941	82.443
Mrpl37	5.66612	0.18662	0.0611114	46.861	48.077	47.863	46.72	52.197	53.074	57.507	52.971
Lfng	5.03118	-0.240641	0.0612006	35.725	38.789	33.743	33.015	33.637	31.596	28.841	25.49
Tpt1-ps3	2.80155	-0.53478	0.0613484	8.55	8.923	6.226	8.891	8.055	7.44	3.03	3.933
Pold3	5.97618	0.183083	0.0615741	61.376	56.697	60.705	56.63	64.716	60.167	70.325	72.052
Epha5	7.15472	0.246056	0.0615788	150.325	124.867	142.812	103.067	170.091	120.68	170.715	156.486
	1.26184	0.50224	0.061642	1.79	1.396	2.446	1.869	2.776	2.331	2.855	2.719
Mdc1	7.11924	0.226589	0.0617462	143.697	112.787	142.923	112.694	165.192	120.68	151.779	161.535
Gm14680	-0.523376	-1.08739	0.0618099	1.326	0.971	0.445	0.566	0.762	0.347	0.233	0.194
Shc4	0.697638	-0.593419	0.0618376	1.856	1.821	1.723	1.925	1.034	1.835	0.932	1.02
Cfap45	-0.0889689	0.853079	0.0618695	0.464	0.546	0.611	0.68	0.816	1.786	0.699	0.874
2810408I11Rik	0.510682	-0.768404	0.061966	2.32	1.639	1.334	1.472	1.415	0.347	1.34	0.874
Eif3i	6.7541	-0.168865	0.0621468	107.044	124.381	117.574	107.541	100.857	101.187	104.002	100.116
Zfp384	6.37754	0.172053	0.0624536	77.748	70.719	83.052	80.755	85.943	82.239	89.96	93.756
Mtif2	5.24938	0.23475	0.062477	35.659	31.201	37.301	35.167	38.264	34.87	44.689	46.174
Rragd	5.32699	-0.24594	0.0625771	36.587	46.924	41.526	48.702	38.155	42.905	31.754	33.696
Gm4735	5.98833	-0.395235	0.0626575	68.932	75.515	71.156	72.487	87.522	59.621	36.765	35.152
Gabarap	7.31413	-0.16693	0.0627114	160.93	180.167	166.883	164.907	157.191	149.4	147.875	144.93
Bdh1	6.77295	-0.213386	0.0627307	103.465	128.144	106.067	131.608	97.047	120.581	92.233	94.872
Pdlim4	3.40425	-0.334154	0.0628252	10.008	11.959	13.231	11.553	9.525	10.218	9.322	8.06
Acadl	4.35655	-0.259402	0.0628317	20.879	23.856	21.069	23.048	19.486	20.585	17.305	16.848
4732496C06Rik	1.59282	0.504019	0.0629138	2.32	1.7	2.112	3.398	3.048	4.117	2.913	3.447
Igf2bp2	5.05455	0.283062	0.0630038	30.556	27.984	33.466	27.466	38.372	25.545	40.785	40.736
Lhfpl4	7.17613	0.174011	0.0630628	132.363	138.039	129.748	143.048	145.434	173.456	144.088	149.786
	1.95765	0.439676	0.0632026	2.983	2.671	3.113	3.964	4.626	3.72	3.845	5.098
Pltp	3.83109	-0.336883	0.0633394	15.443	12.201	16.177	19.254	13.335	14.285	11.012	11.313
Rgs6	4.486	-0.374509	0.0635863	18.691	22.278	23.237	36.47	19.758	24.801	15.731	17.382
Ccdc9	5.39343	0.205427	0.063673	40.166	35.693	39.414	40.434	46.537	39.78	47.893	45.397
	0.624455	0.690114	0.0637445	1.657	0.728	1.279	0.68	1.633	1.984	1.107	2.233
Slc1a3	7.52468	-0.174369	0.0637824	188.901	212.461	194.511	184.727	172.703	181.591	171.472	165.954
Bcorl1	5.82434	0.183735	0.063859	53.754	53.297	55.479	49.268	65.859	57.042	55.876	61.759
Angpt2	0.328295	0.736517	0.0638659	0.795	0.85	0.611	1.133	2.177	1.19	0.99	1.311
Capn6	1.76766	0.519373	0.063866	2.85	2.914	1.834	3.171	3.32	3.621	2.855	5.584
Fxyd5	1.09045	0.582751	0.0638703	1.259	1.457	1.223	2.435	2.123	2.877	1.69	2.865
Pkn3	1.90947	0.500775	0.0639163	3.181	2.974	4.169	1.699	5.116	3.671	4.02	4.224
	2.08686	-0.62389	0.0641062	1.988	5.949	6.226	5.89	3.375	4.762	2.855	2.039
Ggnbp1	3.4298	0.377644	0.0642317	11.268	6.495	9.006	10.307	12.138	9.771	13.051	13.206
Ccdc88c	7.06596	0.184867	0.064323	141.245	110.298	125.246	124.473	149.789	130.898	137.621	151.388
Igsf8	6.39083	0.157	0.0643475	77.284	78.186	79.272	82.17	87.794	85.959	91.708	87.978
Trim68	1.27965	0.626939	0.0643522	1.856	2.064	1.501	1.812	1.905	1.538	3.205	4.515
Rpl22l1	5.67989	-0.205146	0.0644099	50.639	61.492	54.757	52.27	51.925	48.758	46.845	42.629
Gm4149	1.20439	-0.618435	0.0644213	2.85	3.278	2.057	2.548	2.558	2.331	1.107	0.971
Rpl28-ps1	0.319051	-0.730355	0.0645006	1.591	1.578	0.945	1.642	1.089	1.19	0.583	0.583
	2.5938	0.379141	0.064501	5.369	3.946	5.337	5.89	7.239	6.25	6.759	6.506
	1.11993	0.507874	0.0645552	1.723	1.153	2.057	1.812	2.177	2.43	2.389	2.622
Mxd3	4.79786	0.30641	0.0645917	28.633	23.189	25.572	21.689	28.303	22.519	33.502	38.163
Pnp	4.67775	-0.242943	0.0646719	27.241	31.505	27.017	24.804	23.84	23.858	23.481	22.237
	-0.575339	1.01757	0.0647377	0.398	0.425	0.389	0.227	0.381	1.042	0.466	1.02
Mia2	4.91903	0.229155	0.0648722	29.23	25.07	28.462	28.202	30.644	30.306	36.59	32.579
Lypd6	0.867878	-0.609838	0.0651443	1.657	1.76	1.668	3.228	0.925	1.538	1.631	1.359
Zw10	5.21704	0.236339	0.0651458	37.979	30.837	37.19	30.184	38.155	35.515	45.213	41.561
2810428I15Rik	5.31767	-0.257574	0.0651691	41.028	43.767	40.359	48.136	39.896	44.344	31.23	29.472
D430042O09Rik	5.53999	0.194882	0.0652262	46.662	40.186	43.249	43.039	49.476	46.179	49.35	53.117
Exosc9	4.69474	0.322951	0.065262	24.06	24.16	23.237	20.16	22.534	22.023	36.415	33.647
Gm4617	0.388537	-0.775495	0.065335	1.127	2.125	1.779	1.076	1.306	1.19	0.524	0.534
Phf5a	5.45689	-0.193854	0.0653673	42.818	48.623	47.808	47.739	42.618	39.086	41.659	40.202
5430416N02Rik	4.62511	0.261583	0.0655757	26.181	19.425	21.124	22.652	24.493	24.205	28.083	30.297
Tspyl2	5.9429	0.200085	0.0656065	57.93	50.869	55.98	63.765	58.729	61.605	73.879	68.411
Ikbkb	6.58053	0.185403	0.0656125	97.035	75.393	92.836	92.534	100.204	93.548	108.372	104.777
Uqcr11	5.18434	-0.207274	0.0656789	36.455	41.035	39.247	38.678	36.141	35.118	32.861	30.54
Yif1b	4.04367	-0.277035	0.0658313	17.167	18.575	16.733	19.367	15.948	16.269	13.867	13.206
Eml5	6.3378	0.200663	0.065975	84.641	62.464	76.493	77.074	81.262	98.36	79.997	85.793
Arpc5	7.41901	-0.177256	0.0659968	172.198	191.761	175.444	186.709	167.696	174.2	148.516	151.728
Romo1	4.52619	-0.289433	0.0661266	21.276	28.531	22.459	28.655	22.751	23.809	18.353	17.673
Golga4	7.44421	0.183243	0.0662184	175.777	149.391	171.608	155.223	176.785	170.381	195.361	197.756
	-0.356503	1.25694	0.0663419	0.331	0	0.222	0.963	1.252	1.339	0.408	0.68
Iqcc	3.43023	0.404909	0.0663604	8.617	8.681	10.006	9.344	8.709	9.226	16.081	14.566
Miat	10.3867	0.339911	0.0665557	1407.01	834.791	1270.3	1214.6	1439.32	1249.46	1620.04	1673.67
Lix1l	6.94148	0.181773	0.0666138	108.966	133.608	114.405	103.293	125.622	129.361	133.95	133.132
Telo2	5.45053	0.196467	0.0667083	39.769	37.636	41.026	44.115	44.741	45.534	46.145	49.864
Cdo1	4.959	-0.29072	0.0667115	28.435	34.358	29.685	43.945	26.452	33.927	25.811	25.345
Hdhd3	2.86044	-0.397309	0.0668238	8.351	9.409	8.116	6.739	7.185	7.589	4.952	5.001
Jup	5.32537	-0.252682	0.0669068	36.587	42.492	44.639	50.174	37.556	44.443	31.346	32.628
Zfp708	2.02174	0.598772	0.0671018	1.524	4.31	2.835	3.794	2.885	3.621	6.467	5.972
Rabgef1	4.70364	0.228668	0.067155	25.386	23.31	22.514	24.351	27.65	28.174	28.841	27.287
Stx3	3.06628	-0.412096	0.0672031	9.81	6.495	10.729	10.76	7.076	9.226	6.467	5.632
Mum1	6.4516	0.173064	0.0672085	85.304	71.508	80.884	90.948	93.944	88.886	94.971	92.785
3110039I08Rik	9.0008	0.290285	0.0672876	515.335	336.903	465.904	525.074	528.179	489.864	654.427	581.615
Plcl1	5.43745	-0.230509	0.067346	43.812	47.652	45.14	50.118	43.924	44.889	31.579	38.697
Ctnnbip1	6.0124	-0.190418	0.0673676	65.883	66.288	66.542	76.054	65.805	65.424	54.419	55.156
Ccdc163	3.26573	0.453885	0.0673847	11.4	6.859	7.449	6.399	8.491	7.787	13.809	13.838
Vps33b	4.84913	0.229948	0.0674165	27.308	23.007	26.239	29.108	29.228	31.299	31.055	32.336
Ankrd23	2.3669	0.479113	0.0674347	5.037	2.185	5.226	4.361	5.28	5.059	7.108	6.021
Rpl27-ps3	1.19198	-0.552413	0.0675046	2.32	2.914	2.335	2.832	2.667	1.934	1.224	1.262
Emx2	3.79368	-0.304186	0.0675479	15.841	16.633	15.565	12.855	12.573	11.26	14.1	11.41
Ppdpf	6.27051	-0.163647	0.0675987	80.598	86.077	78.216	80.981	77.452	74.005	69.626	69.819
Zscan29	4.707	0.252949	0.0676446	26.91	21.792	23.515	22.709	28.63	23.957	29.715	30.783
1600002K03Rik	1.69374	0.475879	0.0676589	2.585	2.489	2.668	2.662	2.776	2.877	4.778	4.078
D930015E06Rik	8.41598	0.215588	0.0677824	342.275	296.839	324.482	300.309	349.706	321.169	396.898	399.833
Bola1	3.51665	-0.316027	0.0678426	12.527	13.173	11.007	13.648	10.94	11.16	9.148	9.176
Nenf	4.71256	-0.284849	0.0678964	25.85	28.895	26.128	33.865	22.697	29.513	22.607	19.373
Malat1	9.56522	0.362999	0.0680566	913.352	511.303	719.675	506.33	744.588	756.174	1038.27	869.922
Gpx1	6.03586	-0.176408	0.0680625	70.059	72.601	69.599	65.804	67.056	63.986	56.458	58.506
	0.763247	0.593923	0.0681464	1.524	1.153	0.945	1.416	2.613	1.29	1.864	1.845
	5.5823	0.264552	0.0683526	41.558	50.323	47.53	34.261	59.219	40.177	53.137	56.127
Slc22a23	6.7976	-0.166404	0.0684	114.6	125.17	117.908	112.524	109.783	111.405	96.894	100.844
Cdc42ep1	2.76908	-0.389774	0.0686214	7.954	8.498	7.783	6.286	7.185	6.349	5.186	4.564
Ankle1	3.65238	0.448958	0.0688645	13.455	7.588	12.119	8.948	14.043	8.779	14.333	20.295
Snrpg	6.11207	-0.167426	0.0688702	72.71	76.061	75.047	68.466	70.05	64.135	62.809	63.264
Gm8399	4.82031	-0.463096	0.0689588	28.766	40.003	18.123	43.662	21.608	23.065	15.44	34.521
9530027J09Rik	-0.116027	0.797177	0.0690083	0.795	0.425	0.5	0.623	0.925	0.694	0.99	1.457
Ramp2	3.22646	-0.320018	0.069048	9.147	10.805	10.117	11.043	9.253	8.432	7.341	7.914
Anxa6	5.01364	-0.211399	0.0690684	35.328	33.083	36.467	33.355	31.514	30.455	28.724	28.695
Acyp2	1.0176	-0.556552	0.0690991	2.452	2.246	2.502	1.982	2.014	2.083	1.107	1.02
0610010K14Rik	5.35266	-0.185871	0.0691004	43.016	44.01	43.805	42.699	38.808	37.846	36.94	38.939
Ttll2	0.110699	-0.813584	0.0692525	1.458	0.971	0.834	1.756	0.98	0.942	0.583	0.34
Gm11346	1.30355	1.75766	0.0694855	0.133	0.243	0	3.851	0.272	2.43	7.866	3.836
Katnal1	6.01606	0.17556	0.0695585	63.63	57.365	64.096	57.593	67.982	62.349	72.015	71.761
Stmn2	9.01842	-0.240279	0.0696022	503.338	568	517.882	656.966	441.963	506.034	479.925	473.682
Dbi	7.54466	-0.186501	0.0696984	190.227	200.138	211.522	192.656	172.268	157.336	201.537	167.216
P3h3	5.24635	0.265615	0.0697364	34.4	28.106	30.908	44.002	34.998	46.03	41.543	42.629
Ddah1	7.93753	-0.200848	0.0698665	257.435	277.839	280.51	232.523	254.292	227.472	227.989	202.368
Tram1	4.77309	0.288598	0.0700345	19.685	31.384	22.625	24.294	25.745	28.025	34.667	31.317
Cox7b	6.08868	-0.172301	0.0701297	65.419	78.429	69.043	75.092	63.355	64.035	66.596	61.662
Lrrc3b	-0.670216	-1.03985	0.0701307	0.464	0.546	0.611	1.189	0.218	0.595	0.35	0.194
Cdh7	2.7488	0.388028	0.070296	6.098	5.22	7.171	4.361	7.021	6.696	7.691	8.497
Ak3	6.12716	-0.169026	0.0703118	75.362	73.937	76.937	69.259	70.703	61.605	68.344	62.245
Khdrbs2	3.06156	0.351933	0.0703477	6.429	8.195	7.116	7.135	8.545	9.871	7.574	10.827
Piezo2	0.268154	0.726041	0.070352	0.53	0.85	1.279	0.566	0.98	1.538	1.457	1.408
Mrip-ps	-0.313573	-1.10711	0.0706329	0.795	1.032	0.889	1.133	1.034	0.298	0	0.437
Gm15545	1.14414	0.547936	0.0707963	1.723	1.275	1.557	2.209	2.558	1.587	2.564	3.204
Mrpl2	4.59756	-0.235234	0.0708072	23.729	27.195	25.349	27.975	24.439	21.577	22.024	20.586
Bms1	6.48955	0.165357	0.0709932	87.491	82.01	88.945	79.962	89.808	88.043	99.05	102.592
Nceh1	2.3591	-0.389919	0.07126	4.573	5.403	5.837	6.966	4.409	4.811	3.904	4.273
Gm21093	-1.05095	2.21909	0.0713114	0.53	0	0	0	0.49	0.446	1.573	0
Foxr2	-0.0298849	-0.779509	0.0715096	0.928	0.971	0.778	1.756	0.871	0.546	0.583	0.583
	1.02454	0.560026	0.0715382	1.657	0.789	1.779	1.925	2.558	2.728	1.864	1.942
Tmem158	4.77821	-0.441279	0.0715511	22.801	31.869	27.684	43.549	25.309	35.415	15.382	16.605
Sat2	1.90806	0.413596	0.0715637	2.916	3.521	2.891	3.115	3.32	4.315	4.37	4.564
Hmbox1	6.33318	0.191427	0.0716835	82.719	66.106	85.22	66.654	90.896	78.916	86.989	86.57
Clpp	5.11508	-0.209805	0.0717283	34.532	38.607	36.245	38.848	35.869	31.1	29.715	31.511
Gm10401	0.276387	1.37497	0.0717813	0	1.518	0	0.849	1.687	1.488	0.874	2.136
Sugp2	7.43474	0.18059	0.0721217	167.89	142.531	162.936	174.987	171.234	181.095	181.086	201.349
Erfe	-0.690335	1.00977	0.0721633	0.597	0.243	0.278	0.227	0.435	0.595	1.049	0.631
Ints10	6.23272	0.163012	0.0721706	69.33	70.598	69.099	74.355	73.207	84.521	78.832	80.695
Gabarapl2	6.68506	-0.168162	0.072523	101.609	120.496	108.012	104.992	96.992	103.816	94.272	92.153
Bloc1s1	5.01521	-0.212335	0.0725708	34.93	36.483	31.186	35.847	30.916	28.124	30.298	30.151
Zbtb16	2.33418	0.415424	0.0728119	3.645	4.735	5.337	3.115	6.531	4.911	5.419	5.632
Zfp36l2	5.51592	-0.242659	0.0728155	52.826	49.837	54.312	41	51.925	39.979	39.853	35.589
	-0.624408	-1.2335	0.0728395	0.597	0.364	0.667	1.416	0.163	0.843	0.117	0.146
Zfp57	8.31835	0.235542	0.0729363	309.731	231.522	283.901	347.199	318.845	329.949	370.62	360.894
A930017M01Rik	0.42047	0.619889	0.0731245	1.193	0.911	0.778	0.963	1.633	1.587	1.107	1.554
Acvr1	4.95253	-0.229545	0.0731681	32.544	30.291	33.021	37.376	25.908	32.291	28.841	26.607
Tnfsf12	0.472558	-0.629976	0.0733147	1.988	1.093	1.612	1.586	1.306	0.794	0.874	1.068
D930048G16Rik	-0.0849425	1.12054	0.0733244	0.133	0.182	0.945	0.736	0.272	1.141	1.107	1.894
Gmeb1	6.04662	0.174016	0.0734295	66.811	62.039	62.539	56.687	67.438	65.127	73.646	73.606
	1.29681	0.506148	0.073445	2.585	1.457	1.946	1.756	3.592	2.48	2.738	2.185
5830462I19Rik	0.370951	0.647025	0.0735463	0.928	0.911	0.778	1.019	1.252	1.637	0.99	1.796
Mdm4	8	0.217771	0.07356	263.268	184.234	257.773	241.131	277.588	255.497	286.72	280.83
	10.8862	-0.301137	0.0736165	2004.34	2417.87	1835.77	2099.5	1702.27	1871.31	1645.74	1563.69
Cers4	5.90433	0.224366	0.0737086	56.206	44.131	52.255	67.899	58.892	68.4	69.976	60.4
Sparc	7.42499	-0.213445	0.0740187	177.501	199.714	201.46	159.017	188.433	155.699	159.936	132.258
Hmgn2	8.80553	0.33311	0.0741503	378.398	421.462	423.822	359.884	423.512	319.83	637.821	613.757
Kdm8	1.95679	0.421072	0.074375	2.85	3.885	3.113	3.001	3.864	3.571	5.244	4.564
Rufy2	6.10683	0.172278	0.074484	64.889	59.246	64.707	69.938	67.546	78.321	70.15	75.548
Mmd2	5.40233	-0.216085	0.0746997	37.913	49.534	46.64	47.229	39.134	43.848	38.221	34.958
Gm9797	1.71208	-0.472872	0.0748325	3.712	3.278	4.058	3.738	2.885	1.637	3.554	2.622
Fbxl20	6.75021	0.167189	0.0748701	105.453	90.508	109.625	99.612	119.744	108.677	115.888	110.749
Zmynd8	7.21622	0.155676	0.074909	142.637	139.435	134.362	145.879	149.462	161.353	149.798	165.662
Kmt2b	7.64271	0.167637	0.0749142	191.685	173.065	199.181	188.578	215.593	210.707	206.14	212.807
	2.64087	0.358674	0.0749576	5.833	4.371	5.448	5.776	6.695	6.299	7.866	6.652
Jund	7.07652	-0.213196	0.0749847	141.709	147.145	143.868	146.559	150.17	139.777	101.205	108.516
	-0.263679	-0.852393	0.0750347	1.259	0.971	1.112	0.453	0.327	0.744	0.466	0.534
Ankrd6	6.89431	-0.155182	0.0750819	127.127	119.95	130.916	122.944	116.587	112.992	114.781	105.554
Flt1	4.3232	0.355231	0.0752292	15.377	18.332	18.178	17.895	33.637	19.493	16.372	19.81
Upf3b	5.91293	0.205682	0.0752297	58.261	47.773	57.147	60.198	58.239	56.446	72.831	70.159
Gm10288	1.68579	-0.599079	0.0755955	4.109	3.946	3.169	3.851	2.994	4.117	1.748	1.068
Dmtf1	6.76075	0.159693	0.0755978	98.692	95.547	106.345	108.673	111.416	110.314	119.617	115.944
Cep95	4.71924	0.246978	0.0756164	26.115	21.003	24.738	24.068	26.67	25.545	31.929	29.714
Gad1	8.09396	0.189241	0.0757643	275.862	221.992	257.384	265.652	286.677	288.78	297.731	290.783
Gm9774	-0.277159	-0.812747	0.0758481	1.06	0.789	1.223	0.623	0.544	0.744	0.408	0.388
Sf3b6	5.88906	-0.188103	0.0759029	64.69	70.234	60.816	56.347	58.076	48.51	57.624	57.05
H2-T23	-0.865148	2.22946	0.0759437	0.265	0.121	0.056	0.113	0	0.05	0	2.622
Gm4316	3.42512	-0.381719	0.0760394	12.859	9.409	13.842	12.062	12.192	8.482	6.467	9.808
Cbx2	6.22323	0.166481	0.0761123	72.644	71.144	72.601	64.785	80.99	70.682	82.095	81.812
A330074H02Rik	2.67231	0.454335	0.076172	7.026	4.249	5.948	3.907	7.348	4.613	8.332	8.642
Ppp2r5a	4.76392	-0.242382	0.0763792	28.501	30.473	31.186	27.182	28.684	25.842	23.481	21.218
Pfdn5	7.0643	-0.15891	0.0763898	130.971	151.151	135.419	146.785	129.868	127.525	123.521	124.587
Atp11a	7.00879	0.179432	0.0764493	129.381	99.493	124.356	129.456	134.929	139.231	132.202	140.221
Map3k10	6.35176	-0.217149	0.0765376	84.575	91.54	79.383	95.308	82.133	92.06	62.518	65.012
Zfp580	4.52093	-0.327673	0.0768641	20.415	27.863	24.182	29.278	25.309	24.305	15.44	16.022
Chmp3	6.093	-0.166678	0.0769499	70.125	74.483	76.437	67.277	66.077	62.895	68.228	59.769
F3	2.38369	-0.376652	0.0773948	6.032	6.313	5.67	5.153	4.409	3.472	5.011	4.952
Onecut2	3.05078	0.356039	0.0775828	6.164	7.709	8.894	5.833	9.416	7.837	9.555	9.856
Rin1	1.35073	0.54671	0.0776323	2.055	1.76	1.834	2.209	2.232	4.712	1.981	2.525
Lonrf3	3.27564	-0.399594	0.0777184	12.262	14.205	10.729	6.512	8.273	9.275	7.167	8.351
Ppargc1a	3.04433	-0.396625	0.0778776	8.02	8.256	7.616	13.138	6.368	8.531	7.225	6.021
Hinfp	5.82489	0.192395	0.0779207	55.08	51.112	57.203	47.796	62.321	50.742	63.567	64.721
Kcnj14	-0.435061	-0.881699	0.0779208	0.464	0.85	1.112	0.849	0.653	0.397	0.233	0.486
Ogfrl1	4.30716	-0.268468	0.0780785	17.763	24.828	19.346	24.124	16.873	18.551	18.878	17.188
Dot1l	7.6633	0.200684	0.0784928	214.154	152.851	193.789	193.335	222.832	202.523	206.839	234.413
Efcab6	2.20609	0.471883	0.0785005	2.254	4.674	4.225	3.851	4.354	4.415	7.341	4.807
Fam210b	5.17074	0.283353	0.078605	29.959	37.697	28.685	33.185	30.426	32.291	47.602	47.339
Lxn	4.33869	-0.266933	0.0786404	21.011	24.403	22.903	19.651	21.499	19.146	17.188	15.294
Frzb	-0.230995	-0.77336	0.0788472	0.729	0.789	1.056	1.189	0.599	0.347	0.524	0.728
	-0.139092	0.804077	0.0791109	0.729	0.607	0.278	0.68	0.871	0.794	0.816	1.505
1810026B05Rik	5.4045	0.210947	0.0792165	39.238	34.601	42.694	40.037	45.884	38.193	47.602	49.621
2500002B13Rik	1.24798	0.50756	0.0792311	1.79	2.003	2.057	1.586	3.81	1.934	2.331	2.525
	0.41601	0.712008	0.0792606	0.729	0.546	1.167	1.189	1.089	1.042	1.631	2.233
Zfand3	6.38687	-0.17569	0.0796627	78.941	93.544	98.229	83.869	87.195	78.469	75.103	73.266
Psmb2	6.05077	-0.158319	0.0796837	68.137	72.48	72.045	66.597	63.573	62.002	62.285	62.39
Rpl15	8.97952	-0.216425	0.0796843	516.329	585.482	517.27	550.784	490.405	496.262	438.498	442.414
Cnr1	6.45598	-0.188423	0.0797293	84.442	103.56	82.441	103.18	71.737	89.779	81.454	84.87
Il18bp	3.26963	0.334189	0.079754	9.81	6.374	8.505	9.004	9.906	10.069	10.08	12.381
Znhit1	5.17925	-0.212553	0.0798298	34.798	39.639	37.023	43.662	30.48	37.796	32.978	32.628
Eif4a-ps4	2.81484	-0.392756	0.0798741	7.821	9.591	7.394	6.739	7.511	6.994	4.836	4.661
Dnmt3b	2.36243	0.381793	0.0799585	5.17	3.824	5.059	3.398	5.878	5.258	5.71	5.875
Cyp26b1	2.26503	-0.879504	0.080124	2.585	2.792	2.835	16.083	1.742	4.514	3.205	3.739
Dkk3	4.48536	-0.259233	0.080169	22.138	27.134	24.182	23.728	21.663	24.156	17.538	17.819
Dctpp1	4.98589	-0.210582	0.0802935	31.285	37.757	32.798	33.695	30.154	27.182	30.414	29.423
Tcof1	6.04085	0.166753	0.0803046	60.448	58.275	62.095	66.824	68.363	65.027	74.462	70.256
Zfp933	3.9808	0.326007	0.0803069	13.786	14.144	16.677	10.986	15.022	13.938	20.567	20.198
Kcnh5	0.100405	-0.710354	0.0803307	1.06	1.76	1.056	0.963	0.98	0.794	0.641	0.534
	7.77845	-0.214015	0.080484	223.5	283.423	198.736	237.167	196.87	191.164	234.048	190.813
Mpst	5.62169	-0.204671	0.080564	49.91	55.604	51.699	53.232	54.32	46.08	41.95	40.299
Ankzf1	4.85501	0.24284	0.0806131	28.501	23.796	23.07	30.24	29.228	27.826	34.609	33.307
Spg21	5.91252	-0.169827	0.080652	58.46	70.537	60.872	64.785	56.225	58.232	55.701	56.224
Ube2m	6.58543	-0.17067	0.0807939	93.721	103.681	97.228	111.731	93.509	99.252	81.978	86.278
Mras	6.5759	-0.154739	0.080831	97.566	105.563	100.174	98.31	90.189	97.417	87.047	86.084
Rps10	8.555	-0.217516	0.0809332	380.387	441.191	398.973	396.637	399.835	370.225	314.628	306.174
Xrcc3	3.75386	0.451759	0.0809445	16.57	7.588	11.396	9.684	16.165	9.027	21.092	15.585
Clu	5.92344	-0.181678	0.0809687	57.731	66.591	63.651	69.542	55.463	57.488	63.275	50.981
Taf9	2.47858	-0.372768	0.0809924	5.7	7.466	5.615	5.946	5.878	4.117	4.545	4.564
Gng5	4.88329	-0.215522	0.081046	31.285	34.419	32.187	28.542	29.174	25.247	27.035	27.432
Arsi	1.9809	-0.477011	0.0811141	5.302	4.249	5.226	3.171	3.864	3.125	1.864	3.981
Gm15706	1.5424	0.434922	0.0811467	2.651	2.307	2.057	2.492	3.538	3.472	3.321	2.525
2900052L18Rik	3.25171	0.323353	0.0811809	8.484	6.617	10.117	8.155	10.124	9.672	10.488	11.507
Ciz1	6.79968	0.179752	0.0812373	110.557	88.08	104.01	114.789	111.362	110.512	124.395	126.577
Prex2	2.14977	-0.417545	0.0814179	4.375	6.01	5.559	3.907	4.409	4.117	3.379	2.962
Sdccag3	6.83787	0.183822	0.0816256	107.375	91.54	103.51	125.549	111.797	119.589	128.182	126.626
Ndufb8	5.99094	-0.172497	0.0816293	61.973	68.048	65.374	73.732	61.069	64.135	54.302	59.283
Bri3	4.60998	-0.256158	0.0818597	24.259	29.138	24.793	27.692	24.711	25.198	21.15	17.625
Dut	6.10354	-0.181502	0.0820311	74.5	76.486	75.103	65.804	74.023	56.942	65.198	61.274
Krtcap3	1.73798	0.412069	0.0820607	3.115	2.307	2.557	3.058	3.81	3.522	4.02	3.35
Cox16	4.06136	-0.267667	0.0821639	16.968	20.7	16.344	18.518	15.676	16.567	14.799	13.206
Lrch4	5.00842	0.259481	0.0822218	34.466	22.399	30.464	29.448	31.678	30.654	39.037	38.405
Dennd4b	4.88348	0.222017	0.0824941	26.976	24.706	27.906	28.938	35.705	32.439	28.258	30.2
Cdk6	6.17274	0.197617	0.0825842	66.215	66.956	69.599	65.578	69.778	87.15	88.038	62.876
Osbpl10	2.43879	-0.457396	0.0826627	4.772	5.828	6.449	7.532	4.409	6.647	2.738	4.078
Adgre1	1.78485	-0.480163	0.0826643	3.579	5.038	4.725	2.265	2.34	2.728	2.797	3.302
Ndufa1	4.62792	-0.256783	0.0826983	22.27	29.987	26.461	28.485	24.112	26.14	19.577	19.907
Psma4	6.80059	-0.15588	0.0829006	112.611	124.077	111.07	121.755	100.204	105.949	111.81	103.515
	0.891239	0.501581	0.0829525	1.723	1.335	1.167	1.529	1.905	1.637	2.214	2.379
Basp1	9.42925	-0.280079	0.0832007	675.072	818.158	736.186	794.69	706.978	749.13	512.378	521.992
Nkain2	4.69742	-0.332804	0.0833698	22.602	30.412	26.517	35.677	20.683	32.489	20.043	18.256
Pter	1.16948	-0.493842	0.0833845	1.723	2.792	2.78	2.718	2.34	1.637	1.398	1.748
	0.274668	0.693322	0.083392	0.795	0.728	0.834	0.963	1.905	1.438	1.34	0.728
Zgpat	7.0942	0.181737	0.0834227	137.069	105.199	127.024	142.425	134.44	146.324	147.467	152.165
B130021K23Rik	0.555262	0.596695	0.0834989	1.259	0.971	1.056	1.019	2.286	1.389	1.748	1.117
Pfas	6.14501	0.168048	0.0835649	68.866	63.313	70.822	63.143	79.956	66.268	74.753	78.073
Med12	7.14566	0.17256	0.083607	150.524	120.617	138.698	122.321	149.408	135.958	155.916	158.428
Prnp	6.36308	-0.181346	0.0837066	76.886	95.668	81.94	94.969	74.241	88.191	72.481	73.266
Slc13a5	-0.420086	-0.844437	0.0839067	0.53	0.911	0.611	1.246	0.544	0.546	0.35	0.388
Pbx3	7.30612	0.215158	0.0839116	129.447	166.084	128.692	161.226	148.646	195.033	147.7	188.142
Tspo2	-0.339893	0.991321	0.0840326	0.331	0.486	0.556	0.396	0.599	0.248	1.107	1.602
Rps3a2	4.46541	-1.49422	0.0840335	40.166	3.642	41.637	44.738	41.475	2.678	0.932	1.117
Tia1	8.72495	0.2201	0.0841282	436.328	340.666	407.201	379.025	434.398	406.98	494.141	485.335
Ubp1	7.6076	0.182633	0.0843085	199.771	155.522	182.671	192.429	195.89	195.43	219.191	218.439
Gabarapl1	6.8327	-0.17496	0.0843123	108.237	115.458	122.522	136.818	113.158	115.125	102.487	97.203
Metrnl	-0.0871597	-0.756117	0.0844376	0.928	0.911	0.945	1.416	0.544	0.744	0.291	0.874
Gm31166	-0.141735	0.758833	0.0844669	0.53	0.546	0.611	0.623	0.653	0.942	0.816	1.505
Clk2	5.98522	0.184879	0.0844789	64.889	51.112	60.872	59.858	66.131	59.274	73.122	70.596
Rps16-ps2	1.13484	-0.614565	0.0844819	2.916	2.61	2.224	2.435	2.613	2.282	0.757	0.971
Dynlt1b	7.34573	-0.253194	0.0845715	159.737	183.324	191.954	172.099	181.303	141.166	170.191	100.796
6230400D17Rik	1.31447	0.47933	0.0845788	1.922	1.7	2.613	1.642	2.939	2.034	2.738	3.302
Tmem245	6.05324	0.165275	0.0846415	66.944	60.643	62.929	59.518	69.669	76.585	65.489	68.508
Sf3b4	6.07082	-0.162723	0.0847468	70.258	71.083	70.322	71.92	69.397	65.077	60.129	58.749
Zfp322a	5.79517	0.197776	0.0848076	54.35	50.141	49.309	52.666	52.197	54.264	71.607	58.798
Ints6l	6.46549	0.210427	0.0849028	92.595	63.131	85.443	86.134	85.998	83.727	104.934	104.049
	0.623447	0.566485	0.0849093	1.193	0.728	1.279	1.359	1.959	1.934	1.631	1.262
Ppp1r9a	7.62646	0.165506	0.0849379	191.751	185.813	190.064	177.082	192.733	223.058	201.479	217.857
Selenon	5.98849	0.165738	0.0850182	59.189	57.122	63.985	58.612	65.478	61.407	69.801	71.373
B3galt6	4.71364	-0.267051	0.0852172	28.103	32.719	23.014	30.41	23.84	28.868	20.16	21.994
Sp8	5.47593	-0.210909	0.0854702	51.898	42.249	50.699	45.757	45.829	35.316	38.396	45.106
Ndufb11	6.04201	-0.157455	0.0854832	69.197	73.633	66.042	68.636	64.553	60.911	62.809	60.545
Sphkap	2.81911	-0.413273	0.0856115	5.369	9.348	7.282	9.74	4.735	7.936	5.477	5.681
Cox5b	6.38339	-0.175604	0.0857386	80.797	93.665	84.109	95.195	77.452	90.374	74.812	70.596
Iqcg	1.76931	-0.44945	0.085787	2.651	4.006	5.003	3.568	3.429	2.926	2.447	2.379
Frrs1l	4.6247	0.323277	0.0858606	17.233	24.585	19.123	26.22	18.506	33.63	26.277	30.637
Pagr1a	6.06584	0.182225	0.0859058	70.059	60.703	66.042	53.855	64.607	73.906	76.093	69.722
Per2	4.32973	0.24763	0.0859495	19.884	15.176	19.179	18.858	21.391	19.692	23.248	22.48
Suclg1	5.7124	-0.1833	0.0860138	53.091	63.374	53.534	52.609	47.19	50.593	51.273	46.999
Dmxl1	5.94333	-0.193216	0.086019	64.889	72.905	71.489	52.893	61.559	57.438	56.225	54.088
Fndc1	4.78835	-0.469708	0.0860573	25.916	23.796	27.406	50.741	21.88	37.499	18.819	14.129
Parp11	6.33418	0.171561	0.0860693	78.808	76.061	81.162	67.107	89.699	76.337	81.862	93.464
Golga1	5.85016	0.184378	0.0861199	60.78	49.777	53.7	51.363	57.096	55.256	66.13	66.469
Tmem86b	3.56382	0.284506	0.0861813	10.671	10.259	10.062	11.213	12.628	11.26	14.1	13.449
Gm13305	1.67439	-0.671038	0.0865144	1.856	3.703	3.169	6.399	2.395	4.216	1.573	1.311
Ttc14	6.93326	0.16993	0.0866223	121.559	100.464	125.134	112.467	120.996	126.037	140.417	129.685
Grip1	5.58798	0.171952	0.0866547	46.529	45.527	45.362	43.096	50.292	49.601	52.38	51.078
Cnp	4.12625	-0.261318	0.0868357	16.703	18.818	17.4	22.765	15.295	16.765	16.023	15.1
Lamp1	7.5379	-0.162575	0.0870133	184.062	205.905	191.565	203.189	179.071	185.857	173.803	162.409
Kyat3	1.87672	-0.396663	0.0871096	3.579	4.067	4.781	3.794	3.211	2.678	3.612	2.865
Nefl	5.49871	0.241539	0.0872041	34.334	46.741	37.913	46.267	37.883	49.998	51.389	56.127
U2af1l4	4.46314	0.29541	0.0872152	23.265	15.419	19.79	20.33	22.588	18.204	28.2	27.724
Col4a1	7.01037	0.192656	0.0872642	121.957	113.94	125.523	119.433	169.111	130.948	115.189	134.297
Tjap1	4.94546	0.227785	0.0873005	31.417	24.099	27.629	29.957	35.379	28.422	36.007	32.676
	4.61376	-0.364765	0.0873488	22.602	29.016	26.406	31.769	22.969	27.628	23.364	11.361
Itm2b	6.67432	-0.211735	0.0873839	83.249	120.799	111.626	122.264	85.562	109.272	90.252	93.124
Kcne4	-0.216678	-0.740626	0.0874812	0.795	1.153	1.223	0.623	0.599	0.546	0.641	0.486
Cpeb1	-0.0286464	0.707524	0.0874951	0.53	0.668	0.611	0.793	1.361	1.091	1.165	0.68
Sirt4	3.6271	0.271585	0.087675	11.798	10.38	10.562	11.609	13.607	13.789	12.41	13.692
Gm10340	0.320904	-0.980569	0.0877835	1.392	0.911	1.001	2.775	0.435	1.934	0.291	0.388
Gm4737	-0.275876	-0.829271	0.0878459	0.928	1.457	0.556	0.793	0.599	0.744	0.291	0.437
Zfp287	4.78503	0.210897	0.0878652	25.253	24.828	28.018	23.671	29.011	28.868	28.841	31.074
Akna	6.45468	0.254006	0.0878857	101.609	68.23	85.776	64.049	106.3	71.724	95.554	107.545
Cox7a2	6.29714	-0.169798	0.0879807	70.324	92.087	83.942	86.191	72.391	76.138	70.908	76.228
Gtf3c2	7.19178	0.165409	0.0879973	140.251	133.729	143.368	133.477	153.653	132.684	171.181	160.322
4931440P22Rik	-0.0915456	-0.670124	0.0880857	1.127	1.093	0.945	0.963	0.708	0.694	0.699	0.486
Gm14137	1.53104	0.435935	0.0881036	1.922	1.821	2.724	2.888	3.211	2.976	3.03	3.496
AU020206	2.57911	-0.382229	0.0882039	7.291	6.556	5.948	6.852	5.28	3.373	6.176	5.632
Tbc1d31	4.71433	0.290283	0.0882437	29.495	20.639	26.683	17.272	30.317	23.957	31.23	29.52
Ttll4	7.01529	0.160941	0.0882762	128.187	118.796	129.248	111.958	131.773	126.335	141.524	146.144
	0.449763	0.641871	0.0883084	1.326	0.425	1.001	1.133	1.197	1.637	1.573	1.651
Tmem260	4.09772	0.278047	0.0883964	15.112	15.54	15.677	15.12	15.784	15.624	20.334	22.771
S100a10	3.08685	0.488565	0.0884072	7.092	6.859	6.56	7.362	6.477	5.208	14.741	12.721
Spag5	6.22399	0.280057	0.0884302	76.621	59.671	76.548	56.8	78.813	53.421	94.68	100.504
	3.27602	-0.303888	0.0885056	11.268	11.291	10.451	9.401	10.069	8.035	8.681	7.574
Rgl2	5.66839	0.202987	0.0885581	55.146	39.943	45.584	48.079	53.068	50.445	53.195	60.448
Rsbn1l	5.44117	0.19293	0.088661	43.414	41.885	41.137	35.337	43.598	43.153	49.816	48.31
Ncald	4.05023	-0.287116	0.08874	14.714	19.668	16.232	21.746	13.498	16.716	13.343	15.731
Zcchc12	7.28441	-0.254012	0.0887515	136.075	172.579	145.425	223.746	131.011	177.573	130.338	129.491
	3.90584	-0.451047	0.0887701	12.328	18.393	13.842	24.238	8.491	9.325	19.81	12.769
Stard9	4.68566	0.226306	0.0889047	22.469	20.396	25.572	25.937	28.031	27.529	28.433	26.51
9430062P05Rik	1.49192	0.408301	0.0889454	2.585	2.185	2.112	2.378	3.211	2.877	3.088	3.107
Myt1	7.7592	0.225692	0.0889938	221.047	194.25	220.583	162.642	230.071	185.212	250.712	267.721
Cisd1	5.42661	-0.193992	0.0890906	42.022	50.08	43.305	47.739	40.767	44.542	37.348	37.434
Dpf2	6.73341	0.171397	0.0891898	107.574	89.901	107.067	95.365	114.029	99.054	121.132	116.187
A730056A06Rik	1.55071	-0.430518	0.0892005	3.248	3.703	3.057	3.001	2.014	3.125	2.039	2.428
Gm20467	0.489741	-0.606958	0.0893057	1.79	1.214	1.501	1.812	1.252	0.942	1.34	0.631
Necap2	4.15379	0.284496	0.0893899	14.913	13.84	17.567	17.385	15.73	17.46	22.432	22.043
Usp13	3.1685	0.331044	0.0894892	9.942	6.252	7.505	7.758	9.579	8.829	10.138	10.973
Vdac3	7.15004	-0.148807	0.0895192	142.239	160.924	146.981	146.785	129.595	134.866	141.466	132.549
Gm10052	3.09515	-0.400087	0.0895617	10.738	10.38	9.006	8.381	10.069	8.581	5.302	5.195
Grin2a	0.361307	-0.677863	0.0897465	1.193	1.7	1.167	1.756	0.708	1.538	0.583	0.777
	2.20077	0.448008	0.0900461	5.104	2.246	4.447	3.341	4.191	6.25	4.778	5.389
Eid2	5.05983	-0.245428	0.0900951	31.417	39.154	31.631	42.076	32.821	35.614	27.85	25.442
Atxn7	4.81055	0.210898	0.0901562	26.446	24.646	26.85	25.653	30.861	26.537	31.871	30.685
0610037L13Rik	5.60114	0.205981	0.0901969	46.198	39.396	47.586	46.663	51.544	42.756	58.672	54.573
Pld4	1.30838	-0.426982	0.0902343	3.049	2.367	2.78	2.718	1.742	2.133	1.981	2.233
Aldh1l1	6.87136	-0.177804	0.0903094	124.873	135.55	127.636	108.673	125.404	112.893	102.895	97.931
Setd7	6.23596	0.159906	0.0903334	75.825	64.528	74.603	69.428	79.738	80.106	73.53	84.239
Cd1d1	5.64694	0.242132	0.0904096	54.417	39.457	44.917	44.455	51	41.368	61.993	62.342
Mrpl24	5.58714	0.205185	0.0905105	46.463	41.946	44.528	45.247	45.829	43.897	59.313	56.418
Adamts3	3.67545	-0.2825	0.0905624	15.311	12.626	15.287	12.459	12.138	11.408	9.847	12.332
Tert	3.54848	0.298229	0.0905706	9.478	8.498	12.286	11.213	11.974	12.4	13.051	13.643
Ppp1r1a	4.60529	-0.278142	0.0905853	19.818	28.773	26.072	31.543	23.023	25.842	20.567	18.207
Gstm2	0.457518	-0.693661	0.0906245	1.193	2.428	2.001	0.68	1.034	0.992	0.99	0.874
Slc9a5	5.97181	0.207185	0.0906606	62.768	43.706	57.87	68.239	63.464	67.954	68.985	68.12
Lrrc4b	7.66121	-0.204834	0.0907126	205.471	220.353	200.015	240.791	207.32	219.238	158.013	167.313
R3hdm1	7.49005	0.162627	0.0907142	175.844	149.269	175.11	177.932	185.385	197.265	185.747	190.667
Ppp1r14c	2.82143	-0.605879	0.0907625	4.573	9.227	6.059	13.704	3.592	9.871	3.612	4.952
Cops9	4.93744	-0.222184	0.0908724	30.025	38.425	29.352	33.752	27.323	30.951	28.724	25.782
	1.92234	0.416773	0.0909143	3.579	2.246	3.447	3.285	4.3	3.224	4.195	5.049
Nin	6.52109	0.175631	0.0911444	89.678	86.32	93.67	74.922	95.251	85.066	105.342	103.563
Pcp4l1	1.04019	-0.814814	0.0912139	1.259	2.064	1.39	5.21	1.197	2.827	0.874	0.728
	0.14781	0.708137	0.0914841	0.663	0.971	0.611	0.736	1.089	1.934	0.874	0.971
Lrig2	6.16421	0.157737	0.0916367	67.739	66.895	72.268	63.822	83.004	72.17	73.122	73.752
	2.54502	0.388587	0.0917243	4.706	3.46	4.614	6.966	6.368	6.002	6.584	6.943
Gja1	4.73896	-0.22968	0.0917934	29.164	29.987	30.63	25.087	25.69	24.652	26.743	20.926
Gm7496	-0.31006	0.9203	0.0918356	0.597	0.061	0.723	0.51	1.306	0.744	0.99	0.583
Ccdc190	1.95547	-0.420034	0.0918877	2.983	4.31	4.058	5.89	3.211	3.621	2.913	3.156
Gucy1b3	7.56702	0.237603	0.0919158	155.562	177.739	168.717	193.675	182.119	279.157	177.357	181.588
	1.07615	0.689396	0.0919516	1.856	0.243	1.89	2.039	2.395	3.075	1.69	2.573
LOC101056073	2.47197	-0.410174	0.0920958	6.827	4.978	5.948	7.135	6.259	5.357	3.205	3.884
Hhipl1	1.59715	-0.498125	0.0924576	2.386	3.339	3.836	4.077	2.449	3.373	1.282	2.525
Sema3c	3.8358	-0.372518	0.0927829	12.593	14.387	13.119	23.841	13.063	14.93	9.497	11.895
Ogt	9.36109	0.242481	0.0928528	674.608	496.916	641.793	596.145	707.305	639.511	747.184	756.454
Setdb1	7.15888	0.15395	0.0928555	142.504	127.72	139.421	131.042	144.182	139.43	163.548	154.447
Krba1	6.74315	0.177783	0.092954	107.375	84.013	98.062	112.241	103.469	121.127	111.343	118.372
Rnasek	4.24436	-0.269733	0.0930674	19.685	19.122	20.68	22.935	18.887	20.436	13.925	15.1
	0.59923	0.566458	0.0931702	0.795	0.789	1.668	1.189	1.796	1.587	1.457	1.796
BC030336	5.83394	0.169395	0.0932068	54.748	49.655	58.537	51.363	61.777	54.611	63.275	61.419
Foxp4	7.7463	-0.200344	0.0935383	204.411	220.11	221.362	272.051	199.101	232.383	176.134	191.298
Cyyr1	1.57036	0.410629	0.0935947	2.585	2.307	2.335	2.548	2.613	3.472	3.146	3.739
Ndufb3	5.12138	-0.192778	0.0935952	34.135	37.818	37.079	39.018	29.337	33.481	34.376	32.385
Rpl36al	6.26797	-0.160038	0.0936086	75.163	86.563	76.326	86.814	71.629	78.271	73.413	67.488
Rps24	8.65517	-0.213297	0.0936681	393.113	471.178	439.165	427.67	429.064	393.984	340.905	329.286
Gpr149	3.17581	0.339714	0.0938013	6.098	8.802	7.171	9.344	8.763	12.053	8.856	10.099
BC025920	3.35705	0.325568	0.0938706	11.135	8.195	8.227	8.438	10.94	9.226	13.168	11.75
Alad	5.53085	-0.245493	0.0938978	49.313	48.563	49.142	53.176	47.843	53.47	34.609	32.919
Slc39a12	1.50956	-0.427794	0.0939149	2.983	3.46	3.613	2.548	2.449	2.827	2.039	2.039
Efhd2	6.62221	-0.182169	0.0939792	113.341	110.783	107.846	86.531	104.558	83.826	93.456	87.007
	6.25817	-0.185848	0.0940459	65.419	88.627	83.441	87.833	75.384	76.386	70.908	63.459
Ptpn6	0.596301	-0.518361	0.0941623	1.392	1.821	1.834	1.586	1.034	1.042	1.457	1.117
Fgf11	5.4928	0.187146	0.0942091	43.812	35.693	44.417	44.058	48.551	44.79	48.126	49.815
Gm13443	3.62872	-0.385739	0.0942977	11.4	15.844	15.51	12.855	12.845	11.607	12.352	5.826
Rhob	6.81707	-0.215277	0.0943777	108.833	123.956	109.791	141.575	110.219	128.815	87.63	90.357
Cspp1	6.17833	0.177254	0.0946921	76.753	56.818	67.765	70.165	69.07	77.577	79.181	81.083
Mir17hg	4.53019	0.375172	0.0947112	28.832	15.661	14.62	21.01	22.588	17.708	31.463	32.093
Gm10031	5.45096	-0.327849	0.0947228	49.247	50.262	46.696	48.136	48.224	46.03	20.043	40.445
Egr1	2.19892	-0.718625	0.0948814	3.579	4.431	4.503	9.74	2.34	6.746	1.049	3.35
Fabp7	9.26499	-0.233355	0.0950361	625.295	709.074	674.425	650.283	515.987	548.542	678.14	519.37
Slc6a1	8.54257	0.195158	0.0950527	355.134	314.868	332.876	387.463	381.057	423.1	376.097	411.437
C230004F18Rik	0.800451	0.506902	0.0951083	0.994	1.518	1.334	1.472	1.524	2.282	1.573	2.185
Szt2	7.08251	0.165519	0.0954301	139.72	108.841	133.473	128.607	140.372	136.206	141.932	154.155
A530032D15Rik	-0.0469432	-0.697953	0.0954485	1.259	1.032	0.667	1.359	0.708	0.546	0.874	0.534
Rnf38	7.89651	0.199018	0.0955213	234.237	215.982	240.596	196.223	249.992	208.772	277.455	282.044
Cilp2	1.71684	-0.53223	0.0955652	2.452	3.521	3.669	5.38	2.395	4.117	2.331	1.554
Nradd	4.51304	-0.232295	0.0958089	24.855	26.284	20.457	26.673	19.486	22.817	20.218	21.072
Invs	4.12181	0.245314	0.0958498	15.907	15.965	16.066	15.347	15.676	19.89	19.519	19.907
Luc7l2	8.09654	0.177744	0.0958663	272.481	237.107	267.001	250.475	278.676	266.955	306.18	309.913
Rps2	9.44582	-0.227743	0.0958946	700.193	806.624	716.396	785.629	668.878	689.609	589.287	621.671
Fgfr4	1.03625	-0.465158	0.0959165	2.386	2.003	1.834	2.832	1.796	1.885	1.457	1.408
Map2k3os	-0.557425	0.902772	0.0960747	0.199	0.728	0.389	0.227	0.708	0.595	0.583	1.02
Ankrd24	4.41015	0.30428	0.0962072	18.89	13.78	16.955	25.993	21.01	27.826	22.024	22.529
Ddx25	5.05734	-0.233596	0.0962195	30.224	36.301	34.577	42.359	27.813	37.052	27.676	29.472
Crtc2	5.11365	0.210952	0.0964705	30.025	27.923	34.577	35.337	35.542	32.737	40.319	39.522
Psme1	6.01423	-0.163374	0.0964867	67.408	67.441	62.817	75.035	57.423	61.208	66.48	58.458
Ubn2	7.4185	0.179676	0.0965716	178.959	141.074	180.113	141.179	185.929	172.365	180.096	187.948
	0.64838	0.555823	0.0965864	1.524	1.457	0.723	1.019	1.47	1.637	2.214	1.602
Sun1	6.7347	0.150098	0.0965975	101.543	94.09	97.784	109.976	110.926	109.52	111.635	115.556
Nrp	5.09011	0.209749	0.0966471	30.887	26.709	31.687	36.583	34.181	34.523	38.28	38.648
Cdca2	5.63365	0.27163	0.096706	54.616	43.524	48.809	32.619	57.259	39.235	58.905	61.322
Lhx2	5.61826	-0.229279	0.0968734	59.255	51.901	57.87	42.642	52.47	36.011	48.418	43.698
Slc11a2	5.15464	0.192576	0.0971439	34.068	31.323	33.91	33.242	32.821	39.731	38.629	40.25
Ctxn1	7.36073	-0.195672	0.0971934	158.61	173.611	164.381	204.888	166.607	175.837	134.824	135.268
Gm16279	3.17112	0.341821	0.0972682	10.207	5.403	7.727	8.041	10.777	9.97	9.614	9.371
Mapkapk5	3.81918	0.308997	0.0972976	13.853	9.834	10.395	15.913	17.036	15.128	13.925	15.828
Rbm25	8.05856	0.194789	0.0973028	274.602	223.509	246.544	249.456	254.836	254.604	320.979	307.388
Trerf1	6.09853	0.169127	0.0973506	66.082	58.821	65.263	67.446	72.445	81.644	63.275	72.198
Gm3892	3.05862	-0.443375	0.0975047	8.02	10.684	6.282	12.968	7.729	9.821	5.244	5.098
C920006O11Rik	-1.09637	1.24405	0.0975219	0.265	0.121	0.111	0.34	0.327	0.198	1.224	0.291
	3.05862	-0.443375	0.0975326	8.02	10.684	6.282	12.968	7.729	9.821	5.244	5.098
Tpp1	4.78116	0.224975	0.0975585	25.518	24.099	28.462	22.879	29.555	24.999	31.987	31.511
1700016A09Rik	-0.280953	-0.798795	0.0976095	0.729	0.546	1.334	1.019	0.544	0.794	0.35	0.388
C1qtnf5	1.77062	-0.446787	0.0977601	2.651	3.824	3.891	4.87	2.994	3.472	2.855	1.894
	1.26554	0.535644	0.0977692	2.916	1.093	2.001	1.472	2.776	1.786	2.855	3.399
Ndufa3	5.05904	-0.195727	0.0977947	32.478	39.093	32.52	37.829	30.861	31.398	32.279	29.423
Taf10	5.81492	-0.17422	0.0979942	59.984	64.831	54.479	59.065	60.416	50.643	48.185	51.952
Fbn2	3.94652	0.277049	0.0980286	14.98	12.08	11.396	16.876	16.601	18.105	15.848	16.459
Nhlrc3	4.68687	0.204117	0.0980292	24.657	23.371	24.46	22.822	27.214	27.38	27.559	27.627
Mfsd6	4.50274	-0.243792	0.0980416	21.939	25.738	23.07	27.126	20.901	24.007	16.722	20.975
Spcs1	5.16644	-0.202752	0.0980451	34.864	43.221	36.69	38.508	34.29	37.3	31.987	29.617
Gm20548	-0.0499486	0.651265	0.0981694	0.795	0.668	0.667	0.51	0.871	1.042	1.165	1.068
Tgfb1i1	4.09457	-0.257284	0.0981958	18.028	15.844	19.457	20.613	15.567	16.864	16.431	13.061
Dopey1	6.67161	0.15027	0.0984222	98.162	89.719	102.287	95.931	101.891	114.579	104.293	107.69
Ndufaf3	4.35904	-0.24075	0.0984631	19.752	23.431	19.623	25.653	17.689	20.634	18.237	18.304
Adcy4	1.17757	0.467431	0.0985018	2.187	1.76	1.557	1.699	2.613	1.835	2.272	3.204
Rps19-ps6	3.46191	-0.346793	0.0985347	11.4	11.594	11.34	14.554	11.866	11.656	6.992	7.914
Dynll1	8.00291	-0.162988	0.0985872	257.634	282.149	271.949	271.768	247.87	247.66	244.419	227.859
Eif3k	6.94917	-0.143018	0.0987567	128.453	136.704	127.747	125.436	115.879	117.803	116.645	119.052
Gp1bb	3.73098	-0.362162	0.0987614	13.72	14.872	11.674	19.028	13.988	14.632	7.866	9.613
Pomt1	5.01748	0.195513	0.0987679	31.682	27.984	28.184	32.506	33.038	34.969	35.425	34.375
Gm12892	0.599459	-0.656362	0.0988284	0.928	2.428	1.557	1.982	1.306	1.686	0.641	0.728
Mcoln1	6.00008	0.183148	0.0988313	64.359	47.713	60.427	66.824	64.498	67.359	70.791	69.091
Prr16	0.338345	-0.808569	0.09885	1.591	1.639	0.611	2.095	0.381	1.389	0.408	1.165
Gm14634	1.85029	0.386395	0.098922	3.778	2.489	2.724	3.115	4.082	4.216	3.904	3.593
Uimc1	5.12291	0.22097	0.0990256	36.388	28.773	33.076	30.071	36.74	30.505	42.3	40.008
Zfp276	5.58571	0.176089	0.0992041	46.728	40.61	46.196	46.38	51.435	48.064	55.06	48.796
Snta1	3.15844	-0.367998	0.0992215	8.683	10.198	8.839	12.062	8.164	10.416	6.759	5.486
Fam19a2	3.57441	-0.397249	0.0992866	10.34	15.479	11.841	16.026	7.674	15.823	9.089	8.157
Otof	4.09988	0.783066	0.0993451	5.634	11.776	6.782	25.597	10.723	44.641	8.099	22.237
Gm2956	-0.826522	1.48579	0.0994632	0	0.304	0.278	0.34	0.327	0.942	1.398	0
Gem	1.14668	-0.467814	0.0995438	3.049	2.671	2.001	2.152	1.851	1.24	2.039	1.991
Prdm10	6.14397	0.150359	0.0995707	70.324	63.071	63.818	70.504	71.846	73.013	74.52	77.685
Synpo2	0.836239	-0.560875	0.0996054	2.718	1.943	1.89	1.529	0.925	2.182	1.049	1.262
Il17d	2.73955	-0.398469	0.0996243	5.435	7.649	7.671	9.117	6.477	7.44	4.486	4.273
Rpl34-ps1	6.24304	-0.312288	0.0997023	68.601	97.064	83.608	85.908	78.487	82.636	72.481	36.415
Tnfrsf18	-0.08032	0.696769	0.0997101	0.928	0.546	0.723	0.34	0.925	1.091	1.165	0.923
Tpm1	6.1189	0.148327	0.0997117	65.022	61.553	68.988	67.673	72.064	74.898	71.199	73.606
Eif6	5.98098	-0.155151	0.0998283	65.022	70.78	68.154	61.84	62.593	59.621	56.633	59.817
Gm11549	0.455952	-0.553919	0.0998461	1.259	1.578	1.834	1.359	1.143	0.992	1.165	0.825
Pcf11	6.41901	0.155157	0.0998749	85.237	78.368	83.664	76.167	90.189	79.61	98.059	92.348
Cox6b1	6.76662	-0.148526	0.0999475	108.701	122.924	112.46	113.373	98.299	100.046	111.11	103.321
Polr2l	4.52573	-0.222952	0.0999949	23.861	24.706	24.071	26.163	23.513	22.965	18.645	19.518
Plekha1	7.04927	0.160209	0.100067	121.294	110.055	126.858	141.688	133.133	144.638	138.495	142.406
Ccdc160	-0.112457	-0.723398	0.100077	0.928	1.335	0.723	1.133	0.98	0.397	0.583	0.534
Gm28042	2.25184	0.404691	0.100174	5.634	3.339	3.891	3.171	5.769	4.067	6.118	5.244
Ccdc62	2.13341	0.374704	0.100227	3.181	2.974	3.891	4.757	4.626	4.663	5.069	4.904
Fam195a	0.962129	-0.549182	0.100254	1.392	1.7	2.446	3.171	1.143	2.083	1.165	1.554
Mrps36	3.72211	-0.264969	0.10028	13.389	15.722	12.897	15.177	11.974	13.343	11.536	10.73
Uvssa	5.03948	0.185905	0.10037	31.417	29.259	29.407	32.562	34.78	33.878	33.677	37.143
Phb	6.37527	-0.172047	0.100442	83.912	99.068	77.049	91.401	77.235	88.638	72.364	73.606
Btbd17	3.67543	-0.274895	0.100776	16.305	13.719	13.842	11.722	12.138	10.267	12.002	11.507
Cenpt	5.75546	0.191183	0.100845	51.898	42.735	49.031	57.649	53.776	51.982	61.935	62.196
Fundc2	4.77344	-0.199741	0.100945	28.103	31.019	28.74	28.655	26.452	25.842	25.287	23.888
Ndufaf8	2.95095	-0.322141	0.100992	7.158	10.441	8.728	7.588	6.967	7.44	6.409	6.312
Ptges2	4.49727	-0.236399	0.101171	21.873	26.709	21.68	27.013	20.193	23.908	19.577	18.887
Mtcp1	3.48346	0.302266	0.101173	11.334	9.834	10.284	8.211	13.009	9.771	13.401	12.721
Armcx4	7.8869	0.163571	0.101231	240.07	218.228	230.256	204.208	258.864	242.353	248.381	250.29
Sec61g	5.91675	-0.168405	0.101292	59.719	74.058	61.094	60.424	59.817	57.24	56.575	53.554
Cyb5r1	3.51418	0.28456	0.101446	9.942	9.348	9.617	11.836	10.777	13.194	13.401	12.284
Ranbp17	2.93747	0.334328	0.101447	7.026	7.042	6.893	5.72	8.164	6.547	8.565	10.342
Zbed6	5.76914	0.212872	0.101536	53.224	50.262	59.76	38.395	62.593	62.647	56.109	52.34
Nek6	5.36525	-0.208956	0.101648	40.431	46.377	50.198	39.301	41.856	31.943	42.009	36.852
Calm3	9.10106	-0.23353	0.101687	552.452	627.61	556.461	637.032	536.615	598.094	428.419	455.669
Dock8	0.516279	-0.560057	0.101694	1.326	1.335	2.168	1.472	1.034	0.942	0.932	1.359
Grin3a	2.94046	-0.322555	0.101791	7.49	9.409	8.728	8.041	5.225	7.341	6.759	7.574
Atcayos	2.82308	0.378143	0.102043	7.556	4.006	5.281	7.362	9.144	6.597	7.749	7.963
Itih3	0.587516	-0.641772	0.102193	1.524	1.7	0.945	2.662	0.708	1.686	0.99	0.971
Lamc2	2.87902	-0.390344	0.102225	5.634	9.713	7.394	10.137	5.878	8.283	4.836	6.069
C1qc	2.55538	-0.345125	0.102234	7.556	5.038	6.671	6.626	4.191	5.357	5.419	5.389
	0.678263	0.616425	0.102258	1.326	0.728	1.334	1.246	1.034	1.637	1.457	2.962
Atf7ip	7.86646	0.167828	0.10231	223.964	227.576	226.921	200.357	257.395	256.539	221.114	252.087
Usp48	7.61643	0.165253	0.102452	187.708	158.071	193.288	200.471	201.496	208.425	211.675	207.758
Hrh3	2.69102	0.320631	0.102468	6.164	6.131	4.892	5.38	8.001	6.696	6.759	6.7
Greb1l	2.50828	0.348908	0.102511	5.302	4.31	5.281	4.7	7.13	5.159	7.283	5.438
Zdhhc1	4.40881	0.226308	0.102651	18.426	17.483	21.124	20.783	24.439	20.287	22.199	24.179
Arid5b	5.39099	-0.176394	0.102657	44.143	45.042	46.974	41.51	36.359	38.689	39.212	42.921
Dda1	6.67739	-0.168669	0.102837	110.822	103.681	103.843	114.563	103.034	108.974	82.736	90.308
Hdac10	4.44339	0.229959	0.102861	18.294	18.454	18.678	24.181	23.187	22.965	24.18	23.111
Brpf3	5.79132	0.17641	0.103036	57.731	46.195	49.198	54.478	58.783	56.198	54.827	64.672
Mdh2	7.65092	-0.154261	0.103051	214.817	220.535	194.289	216.837	187.562	188.833	185.922	198.241
Nr2c1	3.95491	0.24894	0.103243	15.51	13.901	13.953	12.912	16.111	15.029	18.586	17.139
Rbm5	8.48108	0.191479	0.103322	356.327	286.823	334.711	356.26	367.232	359.313	409.949	387.015
Mutyh	2.7428	0.357155	0.103336	7.423	4.431	5.281	5.946	6.749	6.25	8.332	8.205
Ccdc96	1.65954	-0.433819	0.103402	4.905	3.703	2.502	3.058	2.558	2.48	3.088	2.331
Vhl	6.19206	-0.14309	0.103407	76.952	77.214	77.493	74.865	70.921	72.865	66.363	67.391
2410006H16Rik	5.15346	-0.222335	0.103437	35.195	39.761	36.968	40.944	31.895	41.467	28.55	29.083
Zdhhc16	4.96327	-0.186774	0.103528	32.478	34.965	31.965	33.015	28.684	29.414	28.899	29.326
Grm2	0.631994	-0.515167	0.103596	1.524	1.335	1.834	2.095	1.306	1.438	0.932	1.068
	-0.218774	0.902454	0.103624	0.862	0.182	0.5	0.51	0.381	0.694	1.107	1.651
Slc4a8	6.30753	0.151502	0.103693	82.52	67.988	77.994	71.297	84.147	82.735	81.395	84.628
Mcc	2.17851	0.382876	0.103851	3.513	3.824	3.669	4.247	4.409	5.407	3.729	6.312
Gm13337	1.72028	-0.493174	0.103899	4.308	4.31	3.891	2.492	3.81	3.274	1.748	1.796
Nfrkb	6.51372	0.147213	0.104069	87.69	78.732	91.28	88.683	101.183	94.243	93.398	94.824
Myom1	0.493703	0.571614	0.104094	0.862	0.668	1.39	1.189	1.742	1.24	1.631	1.554
Mink1	6.48208	0.164437	0.104147	87.027	69.93	83.219	96.554	93.074	93.251	96.486	94.63
Hsd17b11	2.82997	-0.338574	0.104181	6.297	8.074	7.505	9.401	4.899	6.448	6.351	7.04
Plcg1	8.48699	0.182173	0.10432	357.984	306.915	351.944	327.379	373.165	358.718	394.392	398.862
Lrrn3	5.74026	-0.209049	0.104326	51.103	66.895	52.477	58.386	44.36	60.663	43.698	49.184
	1.69339	0.419631	0.104779	2.386	1.76	3.502	2.945	3.375	3.671	3.438	3.739
Fam131c	3.15405	-0.510337	0.104835	7.291	10.38	7.171	16.479	6.858	12.053	4.836	5.244
Sptssa	5.42103	-0.174376	0.104844	45.601	46.074	47.196	42.416	43.924	37.697	38.979	40.056
Eps15l1	6.86723	0.151999	0.104916	113.341	103.378	114.961	110.259	118.873	110.214	129.638	132.355
Rgcc	4.2061	-0.271783	0.104939	19.951	23.31	21.291	15.8	20.084	14.484	16.664	15.343
Tsg101	7.1257	-0.145344	0.104944	148.138	155.825	146.203	136.139	140.917	125.839	133.193	130.17
4930447M23Rik	0.530852	0.576281	0.104948	1.193	0.85	1.001	1.189	1.034	1.835	1.282	2.136
BC031181	5.70103	-0.166931	0.105233	54.019	60.582	51.31	53.799	47.843	51.486	47.66	48.65
Zfp236	6.55721	0.164403	0.105297	98.427	82.374	95.949	78.093	99.17	92.606	98.409	107.399
Cntrob	6.17487	0.188074	0.105402	78.079	60.096	73.157	58.442	80.881	65.226	79.473	81.714
Bloc1s4	3.55577	-0.278218	0.105538	12.593	14.022	11.952	12.572	9.961	12.549	10.313	9.322
Dcbld2	6.67826	0.16136	0.105649	106.315	88.262	99.007	92.76	115.389	94.64	109.712	112.303
Gm30238	-0.120414	1.1448	0.105795	1.458	0.121	0.278	0.17	1.034	0.248	1.573	1.602
Rpl27a	8.43271	-0.175761	0.1058	349.831	382.916	361.561	371.493	346.332	335.058	308.277	308.019
Tmem35b	2.29907	0.351712	0.106329	4.308	3.217	4.447	4.87	5.824	4.762	5.36	5.584
BC022960	2.06185	0.389407	0.106371	3.447	3.278	3.447	3.851	3.266	4.216	5.768	5.147
Bckdhb	3.81796	-0.261884	0.106376	13.256	17.907	15.009	14.894	11.92	13.392	12.702	12.915
Abhd17a	5.83098	-0.194127	0.106377	52.826	62.464	59.371	67.843	58.62	60.216	48.185	45.009
	0.436218	0.546552	0.1064	1.127	1.032	0.945	0.906	1.687	1.339	1.165	1.651
Socs6	4.85566	0.251554	0.106595	25.584	27.923	29.519	22.256	33.855	23.015	35.774	32.773
Tor3a	2.27786	-0.365228	0.106767	5.634	5.706	6.004	4.077	3.756	4.018	5.186	3.69
Klf15	3.72245	-0.270684	0.106833	13.057	15.358	16.121	12.742	13.934	11.508	11.595	10.487
Gm5898	3.85827	-0.33533	0.106868	17.034	16.572	17.344	13.365	17.036	14.831	9.322	9.759
A830082K12Rik	3.3085	0.322774	0.107065	9.478	7.891	10.618	6.796	10.559	9.821	13.168	10.002
Raet1d	-0.883951	1.66843	0.107154	0	0	0.611	0.17	0.544	0	1.224	0.825
Hps5	5.49417	0.21148	0.107175	47.722	36.786	42.193	39.981	47.19	38.441	54.244	53.117
Ccdc59	5.10496	0.205044	0.107187	31.351	29.016	33.91	33.129	30.807	35.167	41.776	39.182
	-0.620944	0.955887	0.10724	0.265	0.364	0.556	0.227	0.218	0.893	0.583	1.068
Fgfbp3	6.09384	-0.194718	0.107317	66.679	84.317	65.263	74.922	71.737	71.476	57.157	54.039
Lrp6	6.97763	0.181103	0.107323	125.205	114.001	135.252	97.63	150.551	127.376	121.948	135.317
Fam76b	6.05341	0.171994	0.107372	67.275	60.339	64.596	57.196	67.982	60.117	77.783	75.111
Ccdc3	1.03427	-0.441251	0.107423	1.988	2.367	2.279	2.322	1.633	2.133	1.515	1.311
Gm4322	2.50857	-0.468154	0.107747	4.308	6.495	5.392	9.74	6.042	5.01	5.127	2.622
Trim8	6.46361	-0.172745	0.107796	90.938	95.668	92.503	94.572	95.849	90.82	76.268	68.605
	2.0204	0.397934	0.107917	3.38	3.157	3.836	3.171	3.647	5.01	3.321	5.826
Gng3	6.62442	-0.235166	0.107927	87.557	114.547	86.944	137.215	80.881	112.05	81.803	87.395
Slc13a3	3.27802	-0.320964	0.107978	10.075	12.748	10.117	9.74	7.185	10.119	10.08	6.797
Gpc5	-0.158615	-0.751176	0.107991	1.127	0.789	0.723	1.359	0.435	0.298	0.757	0.874
Brd8	7.66699	0.175138	0.108	218.396	172.215	196.29	176.346	214.777	191.561	225.95	229.412
Nfatc2	0.617523	0.59071	0.108009	0.795	0.911	0.889	1.869	1.197	1.587	1.69	2.282
	3.81733	-0.499545	0.108014	23.397	13.84	14.064	14.497	15.186	12.549	14.741	4.078
AI837181	5.25146	-0.217597	0.108051	41.757	40.853	42.082	38.735	43.108	36.755	27.617	33.016
Mast4	4.05682	0.239535	0.108074	15.112	15.783	15.899	13.818	18.832	16.964	15.964	19.761
Zfp213	3.86973	-0.277033	0.108216	17.83	16.815	11.73	17.329	12.954	12.549	13.226	13.789
Pebp1	8.63472	-0.193552	0.108268	389.003	446.29	410.147	450.492	392.487	407.228	340.905	342.395
9430091E24Rik	0.652163	0.516595	0.108294	1.458	0.911	1.001	1.416	1.905	1.24	1.864	1.845
Meox1	0.0153042	-0.711703	0.108438	1.392	0.85	0.834	1.472	0.708	0.347	1.049	0.68
	3.8142	0.328552	0.108698	13.985	8.681	16.066	10.703	16.982	12.301	16.372	16.459
Gigyf1	7.00236	0.160864	0.108755	137.003	107.445	118.797	120.622	137.977	121.821	143.564	137.55
Rnpc3	5.66608	0.197652	0.10888	55.013	40.914	48.197	44.681	54.538	45.683	59.138	57.147
	2.55239	0.352217	0.108937	5.501	4.249	4.892	5.55	5.987	5.903	8.507	5.438
Egfem1	1.61929	-0.484101	0.109192	2.983	3.035	2.668	5.153	2.558	3.621	1.806	1.894
Cchcr1	4.24075	0.273416	0.109206	18.426	14.265	18.178	17.159	20.084	15.327	21.966	24.859
Coa6	2.848	-0.365883	0.109246	7.954	7.709	8.339	7.985	6.64	8.73	5.011	4.418
Qsox1	5.21988	-0.177193	0.109288	41.028	39.396	38.524	38.848	38.264	33.481	34.609	33.21
Mrpl43	5.084	-0.195693	0.109432	36.256	36.543	32.91	38.735	31.732	36.06	29.89	28.403
Map1lc3a	5.67103	-0.259767	0.109462	45.137	58.761	52.533	65.181	48.66	61.506	39.795	35.152
Selenoh	6.08762	-0.198435	0.109509	78.212	78.064	75.548	58.499	76.963	54.958	60.828	60.254
Pex7	3.96091	-0.263481	0.109634	15.311	17.604	15.677	18.914	15.295	16.418	12.236	12.284
Gm13199	0.540154	0.529037	0.109716	1.392	0.971	0.778	1.246	1.578	1.339	1.806	1.602
	0.690787	0.480776	0.10974	0.994	1.214	1.445	1.302	2.014	1.835	1.398	1.699
Zscan12	3.70235	0.281013	0.11	12.461	11.412	11.896	10.816	13.281	11.061	17.246	15.051
Gpr83	2.14332	-0.476798	0.110019	3.778	5.706	3.447	7.135	2.286	4.911	2.913	4.273
Rlbp1	5.42464	-0.176009	0.110112	47.59	44.738	46.64	42.869	41.584	35.911	43.99	39.522
Lcmt2	3.6365	-0.262653	0.110266	12.925	14.569	11.896	14.441	10.396	12.103	11.886	10.487
	10.7797	-0.269418	0.110276	1774.94	2274.91	1659.05	1977.3	1558.63	1746.81	1576.87	1494.56
Srsf5	8.68714	0.214858	0.110428	433.743	329.922	367.732	394.372	401.849	386.147	498.511	484.266
Eif1b	6.33416	-0.143737	0.110663	83.315	92.572	78.272	84.209	76.201	73.906	79.065	77.102
Hist2h2be	3.96558	0.26505	0.110749	12.129	15.965	15.732	12.459	16.873	17.212	19.227	14.42
Timm8b	5.24852	-0.177202	0.11088	38.244	44.131	37.968	40.604	35.216	36.407	36.707	34.036
Letm2	3.405	0.303681	0.111133	9.147	6.859	10.729	10.703	11.104	11.21	12.41	11.556
Ftx	4.22039	0.264482	0.111252	19.487	14.326	15.621	17.895	16.002	19.89	20.975	23.937
Ldhb	7.96002	-0.160889	0.111302	263.931	275.532	260.331	251.268	228.711	217.949	253.567	239.948
Armcx1	5.2522	0.215124	0.111404	36.322	33.083	32.409	38.848	35.705	35.763	41.368	50.398
Atm	5.50904	-0.245996	0.111413	52.693	55.301	56.369	32.902	45.122	44.641	40.377	36.172
Ndufb4	4.6634	-0.213908	0.111494	24.855	30.534	25.683	27.352	23.731	25.793	22.199	21.752
Rpl12	8.49947	-0.18462	0.111608	367.793	410.232	355.335	406.321	355.367	366.158	325.291	307.922
Zfyve26	5.64939	0.195023	0.111667	53.754	39.639	49.976	43.435	50.837	47.766	56.691	58.506
Lnpep	3.78227	-0.507387	0.111873	13.654	21.185	23.404	5.946	14.859	12.45	9.497	8.351
Pcbd2	1.10134	-0.470351	0.111874	2.85	2.55	1.723	2.435	1.524	1.24	2.389	1.748
	1.59663	0.457239	0.111904	2.718	1.153	3.057	2.832	3.864	3.174	3.496	2.913
Ifi27	-0.175524	-0.898923	0.112037	0.663	0.85	0.667	1.869	0.109	0.992	0.466	0.583
Ccser1	5.17992	-0.192308	0.112078	36.587	43.767	41.026	32.845	33.365	35.217	32.279	34.084
Fam46a	0.836468	0.53507	0.112228	1.723	1.335	1.334	1.076	1.415	1.984	3.088	1.457
Rnf182	5.05016	-0.197467	0.112229	32.08	38.182	34.633	36.243	31.678	34.969	26.685	29.714
Trpm7	6.79515	0.163554	0.112241	112.28	99.917	110.792	95.648	111.579	101.931	127.832	127.548
Srrm4os	2.12744	0.42502	0.112376	5.037	2.185	4.114	3.171	3.864	5.506	4.37	5.681
Chsy3	2.68426	-0.344194	0.112413	6.562	6.131	8.172	7.419	6.531	6.647	4.545	4.564
Gm10257	-0.90253	1.4507	0.112487	0.066	0.304	0.389	0.113	0.163	0	1.224	1.068
Ahcy	6.75291	-0.146999	0.112518	117.715	119.282	113.405	102.557	108.804	100.195	104.235	95.843
Slit1	7.04037	0.183551	0.112522	143.034	114.79	131.638	103.237	158.334	127.823	128.007	145.27
Fam193b	7.01078	0.167196	0.112617	130.64	101.556	119.409	133.93	130.194	126.484	141.35	147.164
Pla2g5	1.22163	-0.482383	0.112683	1.79	3.278	3.447	1.869	2.123	1.438	2.156	1.748
Stra6l	5.37555	0.197087	0.112755	40.564	32.658	38.635	42.416	39.407	40.524	47.019	49.912
Klhdc8a	1.67182	-0.637356	0.112814	2.386	3.217	2.335	7.022	2.123	4.266	1.165	2.039
	1.48607	0.947716	0.11287	4.176	0.789	0.167	2.152	3.102	2.579	1.515	6.797
Fxyd6	7.51964	-0.16423	0.112903	181.146	206.027	176.722	211.4	175.261	192.206	162.616	161.778
Mbd4	4.36546	0.238975	0.113062	22.204	16.754	19.457	16.819	21.88	18.948	23.888	24.034
Plxna3	8.3227	0.180199	0.113187	326.699	257.017	314.531	302.122	340.018	324.84	338.808	356.378
Gm13302	0.905944	-0.463823	0.113251	2.055	2.428	1.779	1.982	1.361	1.637	1.923	1.068
Prrg3	4.90474	-0.200387	0.11327	30.29	30.959	30.408	36.017	27.922	31.199	25.869	26.121
Gm26873	1.3133	0.423849	0.113526	2.121	1.396	2.502	2.039	2.558	2.43	3.146	2.719
Prpf39	6.30024	0.171252	0.113639	81.724	62.524	71.656	80.188	76.473	81.892	94.68	80.404
Pla2g4b	1.68219	0.394188	0.113739	3.049	2.307	3.002	2.322	2.885	3.274	4.195	3.69
Mfge8	7.60475	-0.166895	0.113923	209.514	214.889	214.58	184.161	199.7	172.811	198.391	162.409
5330425B07Rik	0.323603	-0.557656	0.113996	1.259	1.639	1.334	1.246	0.98	0.744	0.816	1.165
Frat2	5.4429	-0.184407	0.114204	47.789	50.505	45.251	41.17	46.156	40.624	36.474	39.231
Ick	6.34544	0.136774	0.11429	75.693	77.214	79.884	76.564	83.113	85.612	90.368	81.132
Slc18a2	7.149	0.246771	0.114445	158.478	114.972	142.59	102.84	162.688	106.345	170.074	176.538
Foxm1	6.88771	0.246058	0.114523	131.104	91.176	123.189	87.493	142.93	89.927	138.495	142.114
Kcnk1	3.461	-0.280854	0.114698	10.936	11.776	12.119	13.025	8.872	12.004	9.381	9.128
Dcc	5.87678	-0.279375	0.114762	64.558	80.978	71.823	39.981	56.225	62.051	40.552	53.117
Nkain1	6.21013	-0.180302	0.114774	68.932	86.138	77.994	81.094	76.582	78.618	57.798	64.235
Rdh5	1.35246	0.442005	0.114782	2.784	1.214	2.224	2.039	2.395	2.728	2.971	3.107
Tmem223	7.98054	0.173987	0.114839	250.741	217.803	236.593	243.849	254.183	233.821	292.779	289.861
Dusp11	7.4937	0.157403	0.114848	179.025	147.448	183.115	171.589	182.5	185.906	188.719	202.563
	1.71903	0.38365	0.114923	2.121	2.428	3.057	3.341	3.701	3.621	3.379	3.641
Ddhd1	5.28206	0.185381	0.114999	36.189	32.294	36.078	40.604	37.937	41.814	45.097	40.299
Gm13841	5.42141	0.534189	0.115307	10.804	54.633	33.132	40.887	29.12	72.666	44.805	55.399
Gpatch8	7.29848	0.154899	0.115374	162.388	128.569	156.321	148.201	159.314	161.353	167.569	174.693
Gm8430	0.0703872	-1.02442	0.115385	1.259	1.214	1.723	0.906	1.034	1.29	0.117	0.049
Ppp1r12c	6.24186	0.151376	0.115419	74.566	65.924	68.098	77.81	75.058	75.543	86.29	81.229
Timp3	4.68261	-0.206144	0.115454	23.729	29.866	28.907	27.069	23.132	24.255	23.248	24.374
Adra2b	0.951937	-0.501959	0.115454	1.79	2.064	1.89	2.832	0.98	2.232	1.573	1.262
Fkbp15	5.3815	0.163171	0.115468	37.316	39.518	40.136	39.868	43.271	41.715	45.155	45.543
Dgcr8	6.73196	0.139852	0.115493	106.182	95.972	103.009	98.989	108.259	107.089	117.112	112.837
	-0.0475583	-0.760874	0.115677	1.392	1.214	1.279	0.51	1.034	0.794	0.408	0.34
Ptcd3	6.00596	0.142702	0.115725	59.984	62.949	60.371	60.594	65.26	64.482	69.568	69.965
2610037D02Rik	2.73573	0.389719	0.115769	6.893	3.946	7.894	3.907	7.566	6.795	7.982	7.331
Gramd1a	8.46968	0.196889	0.115835	339.094	269.158	336.601	376.08	366.47	352.765	407.327	387.598
Ist1	7.71455	0.173657	0.115858	206.333	174.765	201.571	206.53	214.722	192.206	252.343	230.966
Zbtb49	4.63486	0.192877	0.115887	24.391	21.792	22.57	23.558	27.051	25.793	25.695	26.947
	-0.0414092	0.700833	0.116008	0.464	0.304	0.889	0.906	1.197	0.744	1.224	1.068
0610009O20Rik	5.50814	0.176567	0.116023	43.215	38.789	47.03	41.397	49.694	42.459	50.981	49.572
C230035I16Rik	0.27041	0.630603	0.116306	1.193	0.728	0.778	0.736	1.089	0.942	2.039	1.262
Fam196a	3.39688	-0.391501	0.116481	9.014	13.112	9.45	15.743	7.239	13.442	7.108	8.254
Kcnmb4os2	1.92548	-0.471206	0.116496	3.314	4.189	4.336	5.323	4.245	4.167	2.331	1.651
Cndp2	5.09086	-0.174345	0.116498	34.002	37.818	36.078	36.187	31.46	30.753	33.327	32.191
Cyp46a1	2.468	0.403054	0.116516	4.043	4.978	3.057	6.512	5.933	7.539	4.486	6.603
Smyd4	3.75574	0.243152	0.116524	11.135	11.716	13.119	13.025	15.784	14.136	14.508	13.643
Stum	1.81813	-0.55234	0.116567	2.585	5.342	2.613	5.72	2.068	4.762	1.748	2.476
Crabp1	4.84778	0.3806	0.116755	21.144	23.553	19.234	35.62	24.003	52.677	25.578	27.335
Gria1	6.68988	0.238817	0.116928	81.062	94.758	83.386	119.15	106.844	150.193	93.398	96.038
Cdkn2aipnl	5.80565	-0.152017	0.117149	57.996	61.007	55.201	60.877	52.796	55.603	52.962	50.204
Rps20	8.19686	-0.169859	0.117152	282.225	344.491	300.912	314.637	285.807	286.002	268.716	263.788
A630072M18Rik	1.04776	-0.567385	0.117161	3.049	1.214	1.668	3.511	1.905	1.686	1.864	0.923
Mpc1	5.3796	-0.193125	0.117309	38.642	45.406	40.859	52.27	34.78	42.31	37.988	39.91
Zfp90	6.08485	0.145746	0.117713	68.137	64.649	62.929	61.67	71.356	65.573	75.161	72.635
A330102I10Rik	1.75219	-0.3804	0.11773	3.314	3.946	4.114	3.398	3.048	2.282	2.564	3.447
Ppip5k1	4.78763	0.213789	0.117735	27.639	21.853	24.404	27.975	25.527	30.455	29.773	32.336
Abca9	1.44649	-0.389691	0.117814	3.049	2.974	3.113	2.775	2.558	2.43	1.69	2.379
Nanos3	-0.264528	0.724231	0.117818	0.398	0.668	0.334	0.736	0.544	0.992	0.99	1.02
2610001J05Rik	4.2101	-0.227246	0.118279	17.896	21.246	19.457	20.783	16.655	16.269	19.286	15.683
Nos2	0.377625	0.554664	0.1184	1.06	0.911	0.945	0.906	1.524	0.942	1.457	1.699
Cxx1b	6.56477	-0.167471	0.118427	92.661	98.218	90.279	118.98	90.842	97.864	86.639	80.986
Zdhhc20	6.11724	0.156513	0.118431	69.926	62.221	65.652	64.388	68.853	64.879	80.288	78.219
Ttf1	4.7423	0.226554	0.118563	24.988	22.824	27.74	22.652	26.398	24.602	34.318	29.666
Tysnd1	4.8041	-0.210046	0.118576	29.76	30.959	26.739	31.996	27.378	29.414	22.781	23.645
Kcne1l	4.80571	-0.232507	0.118685	29.495	28.591	35.022	27.296	29.501	26.338	26.918	19.81
Myl12b	7.0557	-0.13515	0.11892	134.882	143.988	134.696	143.048	128.725	130.452	125.618	122.062
Prkcq	2.10461	-0.354699	0.118963	4.772	5.585	4.447	4.077	3.647	4.167	2.913	3.981
Cyp7b1	0.406322	-0.570719	0.118967	0.795	1.76	1.779	1.472	1.034	1.091	0.816	0.971
Ccnt2	7.59949	0.154357	0.119208	195.86	167.662	191.676	178.668	196.271	189.725	216.336	214.41
	4.80497	0.222144	0.119579	26.048	20.396	27.462	28.825	29.501	26.636	33.793	30.006
Akr1a1	8.2215	-0.161625	0.119675	300.253	327.372	309.751	322.905	284.119	296.517	281.884	264.225
Mfsd2a	5.05646	-0.192814	0.119715	36.455	36.786	37.857	30.467	32.821	31.894	32.22	26.947
Abhd18	4.12139	0.233287	0.119751	16.703	12.99	16.288	17.555	19.377	17.658	19.344	18.353
Gm6756	-0.805268	-0.958986	0.119781	0.398	0.546	1.001	0.51	0.544	0.446	0.117	0.146
Gm9855	4.8267	0.433443	0.119803	40.763	18.332	21.402	15.743	44.251	39.681	19.752	26.17
Sh3bgr	-0.140924	-0.687048	0.119861	0.928	0.668	1.501	0.849	0.653	0.794	0.408	0.583
Olig1	3.84878	-0.486245	0.120001	10.539	14.205	12.619	29.334	9.634	19.642	9.497	8.837
Rplp0	10.2501	-0.232976	0.120107	1273.19	1419.85	1276.14	1294.22	1164.51	1232.1	981.116	1100.74
Pkd2l2	1.73768	0.378176	0.120183	3.181	3.035	2.613	2.378	3.647	2.926	4.253	3.739
Adamts20	2.86282	0.288737	0.120198	7.423	6.252	6.393	5.72	7.892	7.936	7.866	7.768
Itgb1bp2	0.310766	0.560403	0.12029	0.663	0.85	1.001	1.076	1.361	1.637	1.165	1.165
Cd302	1.47078	-0.413068	0.120381	2.452	2.974	3.391	3.341	1.905	2.232	1.864	3.107
Sall1	6.78833	0.181642	0.120398	114.07	99.735	116.295	83.813	124.969	99.104	122.53	122.839
Dpm2	4.97039	-0.191529	0.120417	30.887	32.658	31.965	37.716	29.882	29.017	31.055	26.801
Col6a1	3.52522	-0.617396	0.1205	8.948	10.684	10.34	25.2	4.518	18.65	5.826	6.943
Tmem231	4.01091	-0.231001	0.120652	16.438	16.936	17.122	18.688	14.587	16.716	13.75	13.886
Fcho2	5.90722	0.175713	0.120788	63.563	49.716	59.426	52.326	59.219	56.595	71.257	67.1
Duxbl1	2.34149	0.425069	0.120805	6.429	4.128	2.557	3.851	5.824	4.167	5.71	6.992
Zfp110	5.18247	0.211529	0.120875	36.455	32.719	35.411	29.618	34.943	31.894	43.582	44.96
Ankrd39	2.7032	0.311445	0.120889	6.694	4.917	5.503	5.72	6.205	6.597	7.691	7.817
Srrm2	10.2193	0.237632	0.121152	1199.69	955.347	1164.12	1057.06	1203.81	1185.38	1357.04	1413.57
Shroom1	1.78057	0.396126	0.121338	2.85	2.792	2.112	3.681	4.518	3.919	2.913	3.69
Otud3	3.1859	0.272207	0.12135	8.882	7.345	8.783	7.532	10.45	9.325	9.614	9.905
Psmb1	6.78513	-0.136845	0.121381	110.756	125.413	114.906	110.542	102.435	107.685	106.799	102.932
Gm10125	2.21759	0.336646	0.121389	4.176	3.703	4.392	3.738	5.878	4.266	4.894	5.195
Ube2b	6.41669	0.145868	0.121543	82.918	79.703	82.663	78.716	81.752	83.231	100.564	92.979
BC023719	2.50944	-0.410884	0.121602	5.104	6.92	7.06	6.456	5.606	5.456	5.826	2.379
Naa16	4.07437	0.248343	0.121641	15.245	15.297	17.066	13.535	16.22	15.525	19.926	20.975
Tgfbr3l	2.18202	0.383256	0.121761	3.911	2.853	3.836	4.7	3.81	4.315	5.535	6.312
Relt	2.19734	-0.361044	0.121831	4.308	4.249	5.003	6.569	3.647	4.563	3.379	4.078
Mbtd1	7.40576	0.163685	0.121842	173.126	156.068	171.608	138.63	174.608	158.824	192.04	190.764
Zdbf2	6.11496	-0.159165	0.121878	74.699	78.853	76.27	62.293	66.73	71.079	63.042	60.691
Pink1	6.79696	-0.159349	0.121982	106.911	123.895	113.238	124.813	104.558	121.772	99.807	93.707
Tsga10	5.11795	0.217138	0.122077	35.261	26.588	38.135	28.032	38.536	32.191	40.552	37.58
Pcolce2	-0.339037	-0.694605	0.122079	1.06	0.728	0.667	0.963	0.544	0.694	0.466	0.388
Rttn	4.22804	0.252742	0.122146	18.758	18.15	17.845	13.251	20.411	16.964	23.655	20.004
Rtel1	6.03523	0.162463	0.122206	64.16	55.968	63.429	63.539	66.186	60.216	77.841	72.392
Dlgap3	6.10329	-0.214229	0.122255	72.18	65.195	69.266	88.286	72.826	76.535	50.807	54.039
Gm2694	1.15829	0.417132	0.122404	2.32	1.457	1.834	1.642	2.721	2.133	2.389	2.428
Ddb2	2.78349	0.317508	0.122412	6.23	5.099	6.449	6.286	6.259	7.043	7.4	9.274
Dchs2	5.22044	-0.251876	0.122491	37.117	48.198	43.639	32.732	34.617	44.492	28.666	27.966
Rps10-ps2	0.587027	-0.621163	0.122877	0.994	2.185	2.112	1.472	1.687	1.438	0.641	0.631
Bex3	7.30557	-0.153829	0.122919	155.694	175.918	150.039	184.388	138.413	160.113	152.653	147.504
Slc1a4	6.24468	-0.165641	0.123047	71.583	81.889	76.159	90.608	68.145	83.231	66.247	67.877
Slc18a3	-0.110407	-1.12918	0.123066	0.398	0.971	0.389	2.718	0.054	1.24	0.291	0.437
Itga4	2.17277	0.351444	0.12331	3.712	4.067	3.947	3.681	5.769	4.018	4.137	5.729
Frmpd4	1.13501	-0.718486	0.123363	2.055	2.428	1.668	4.247	0.762	3.72	0.932	0.874
Dgkh	2.44865	-0.467643	0.123377	5.17	7.042	8.617	4.021	4.082	7.341	2.971	3.544
Cit	5.76843	0.164956	0.123624	55.941	45.224	56.814	47.173	58.729	56.645	56.283	58.312
Gm10548	0.809279	-0.503932	0.123689	1.856	2.064	1.39	2.435	1.415	1.19	0.874	1.942
C330011M18Rik	0.676231	-0.4559	0.123825	2.055	1.639	1.501	1.756	1.415	1.29	1.282	1.068
Xpnpep3	4.14489	0.229515	0.123883	15.51	17.725	16.566	14.894	19.758	19.642	16.256	20.149
Acss2	4.36013	0.220116	0.123931	17.233	18.575	21.347	18.235	21.282	21.477	25.229	19.955
Fuom	1.6612	-0.358603	0.123944	3.513	3.642	3.169	3.454	2.885	2.43	2.913	2.525
Stxbp6	2.69104	-0.320699	0.124125	5.501	7.588	6.393	8.721	5.878	5.159	5.652	5.923
Pkig	5.3027	-0.167143	0.124315	45.005	39.882	41.749	39.981	38.808	37.747	36.648	35.152
Rgs4	4.74392	0.561991	0.124318	14.184	18.09	17.4	36.3	14.859	64.928	23.073	24.082
Zfp566	3.89378	0.251157	0.124531	13.389	11.291	13.509	15.63	15.893	17.609	16.372	14.226
B230334C09Rik	6.43248	0.176333	0.1246	79.869	69.323	77.882	96.837	82.732	106.891	89.261	87.152
Cox6a1	7.03271	-0.142119	0.124641	134.418	144.716	126.802	143.161	119.254	135.214	124.569	118.518
4921507P07Rik	-0.187655	-0.70214	0.124671	0.464	1.032	0.945	1.359	0.435	0.744	0.466	0.68
Arid3b	4.26216	0.221742	0.124697	19.619	16.511	18.289	16.026	22.261	18.204	20.742	20.926
E430016F16Rik	7.70095	-0.173585	0.124701	211.9	234.921	227.699	207.379	182.446	229.903	166.986	202.465
Acin1	8.59416	0.186094	0.125272	378.663	324.398	379.35	363.395	389.167	363.826	447.063	444.841
Acat3	1.15549	-0.431354	0.125559	3.049	1.639	2.891	2.209	1.742	1.835	1.923	1.748
Kcng1	3.60054	-0.468701	0.125565	10.539	13.415	10.34	21.519	7.947	17.956	6.875	7.526
2310069G16Rik	0.280553	-0.615112	0.125766	0.862	1.7	1.779	1.019	0.762	0.645	0.874	1.214
Hist1h2ah	-1.01248	-1.04675	0.125923	0.265	0.486	1.001	0.34	0.381	0.347	0.233	0.049
Tmem200c	1.72961	0.405274	0.126071	2.452	2.489	2.891	3.115	3.32	5.059	2.564	3.544
Fyco1	5.15363	0.213012	0.12619	33.273	26.527	31.631	39.981	35.433	44.145	35.25	37.483
Pgm5	1.14151	-0.448494	0.126248	2.055	2.489	3.391	1.756	2.068	1.786	1.398	1.845
Gm10282	6.72525	-0.182987	0.126307	134.418	108.537	114.183	92.534	113.865	88.638	101.555	92.008
Abcc9	4.44956	0.243984	0.126327	21.144	20.032	23.126	15.29	28.194	21.18	21.966	22.917
	4.29328	0.298517	0.126367	22.27	11.412	18.345	17.895	23.677	16.914	20.218	25.15
	1.68854	0.528631	0.126421	3.248	1.032	4.003	1.869	3.32	2.778	4.894	3.69
Spry4	2.19562	-0.345693	0.126477	4.64	4.674	5.003	5.72	3.919	5.01	3.379	3.447
Plxdc1	-0.269139	-0.726645	0.126645	0.597	1.153	0.723	1.133	0.435	0.843	0.291	0.583
Irgm1	0.113688	-0.634328	0.126694	0.597	1.153	1.501	1.472	0.816	0.546	0.874	0.825
Gria2	8.21528	0.18137	0.126775	282.092	252.465	269.781	309.37	280.854	361.842	294.643	325.498
Mtap	4.54833	-0.200308	0.127001	24.988	25.131	25.961	23.558	24.439	19.692	21.849	20.781
Fancc	3.03071	0.345981	0.127027	7.622	7.466	7.671	5.606	7.021	6.795	11.07	11.167
	0.10302	0.623289	0.127124	0.862	0.789	0.556	0.793	1.197	0.992	0.757	1.651
Hscb	1.83506	-0.351103	0.127126	3.38	4.067	4.28	3.794	3.375	3.174	2.505	3.107
Gm16907	0.86828	0.530458	0.127163	2.121	0.85	0.945	1.699	1.524	1.984	2.797	1.796
	0.794215	0.545102	0.127163	2.32	0.728	0.945	1.302	2.014	1.438	2.098	2.136
Uhrf2	6.70831	0.154382	0.127204	102.802	94.636	109.791	88.23	118.329	97.715	110.644	113.468
Gm16617	-0.430142	0.839947	0.127311	0.398	0.304	0.723	0.34	0.327	0.595	1.107	1.165
Trim47	1.38571	-0.425969	0.127338	2.386	3.339	2.057	3.738	2.449	2.282	2.156	1.699
Rsph4a	-0.0747297	-0.69394	0.127363	0.795	0.607	1.001	1.756	0.49	0.794	0.757	0.534
Crls1	4.66176	-0.195985	0.127457	28.103	28.713	24.738	26.163	24.82	22.172	23.714	23.305
Rsg1	1.08642	0.431414	0.127634	1.988	2.064	1.723	1.076	2.395	2.182	2.564	2.088
9330159M07Rik	1.75303	0.408435	0.127678	3.049	2.003	3.502	2.605	3.647	2.579	4.603	4.03
Kcnab3	2.85287	0.301863	0.127787	6.96	6.556	5.948	6.003	8.055	6.597	7.225	9.468
Ppp2r3a	6.24534	-0.152741	0.127798	73.572	85.713	80.717	79.056	72.336	82.19	65.548	66.906
Casc3	7.11897	0.134891	0.127803	139.985	129.783	132.028	127.814	146.795	134.271	150.497	149.931
Nlrp5-ps	-0.779865	1.10888	0.127816	0.398	0.486	0	0.283	0.871	0.397	0.175	1.068
Zfp169	3.9449	0.24234	0.127885	15.311	14.265	15.176	11.269	17.417	16.765	15.032	16.994
Sac3d1	4.3618	-0.246208	0.128092	20.613	23.553	20.846	23.785	22.425	21.477	14.974	15.974
Dnase1l2	2.60791	0.356838	0.128112	4.573	4.128	4.836	7.362	6.042	5.605	7.108	8.06
Hmox1	2.6677	-0.448983	0.128233	10.34	4.31	9.728	4.587	6.205	3.819	5.302	5.875
Fgl2	2.51056	-0.329426	0.128313	5.899	6.981	6.059	6.003	3.592	6.101	5.127	5.001
Gm14419	-0.485032	1.06589	0.128401	0.663	0.364	0	0.51	0.218	0.595	0.99	1.408
Mtcl1	6.36543	0.153531	0.128435	85.768	69.262	85.054	71.75	91.931	78.916	86.698	89.289
Zfp28	4.71645	0.212263	0.128446	25.584	21.671	23.515	26.22	25.092	25.842	30.356	31.074
Ryr3	2.74535	0.729209	0.128482	3.911	3.096	3.113	9.514	3.102	18.898	4.195	6.36
Noc2l	6.68448	0.140756	0.128528	96.373	91.48	96.561	106.465	100.149	107.238	114.723	108.904
Slc38a5	3.36883	-0.278329	0.128612	11.732	11.23	12.341	9.57	8.763	8.035	10.604	9.613
Rsad1	2.73824	0.315899	0.128718	5.899	5.645	5.059	6.739	5.933	7.936	8.507	6.7
Tspo	1.28438	-0.401671	0.128881	2.585	2.55	3.335	2.152	2.123	2.182	2.098	1.651
Sla	1.63411	-0.534889	0.128972	2.121	4.613	2.279	5.153	1.578	3.621	1.631	2.913
Grik4	2.50046	-0.408984	0.128974	4.64	6.738	6.059	7.872	4.735	7.242	3.03	4.03
Zfyve27	6.49955	0.1479	0.128997	84.972	76.425	84.386	97.121	88.61	95.83	96.719	98.805
Gfod1	4.26433	-0.282696	0.129065	20.746	21.792	20.846	20.557	16.492	23.908	11.711	16.799
Plpp7	2.86517	-0.294848	0.129148	7.755	8.134	6.671	9.117	6.423	7.341	6.118	5.923
Crocc	5.83934	0.181267	0.129249	60.581	45.952	58.592	49.098	61.614	51.04	64.848	65.401
Cetn2	4.69097	-0.193493	0.129268	25.85	29.077	28.685	26.163	24.33	22.817	25.753	23.16
Cd200	6.00351	-0.239027	0.129295	57.399	73.937	55.924	90.098	47.843	70.781	50.981	65.352
4933407K13Rik	4.039	0.255761	0.129302	14.714	11.352	16.788	16.593	16.546	15.724	18.761	20.004
C77370	5.12077	-0.230448	0.129322	33.472	41.339	34.689	40.321	28.793	42.657	28.783	27.432
Cep63	5.22739	0.242771	0.129326	45.668	29.562	31.909	29.787	46.591	33.035	45.446	36.9
	-0.230326	0.659663	0.129362	0.53	0.607	0.667	0.453	0.653	0.992	0.757	1.165
Rps7	9.00165	-0.191454	0.129506	507.249	565.39	528.555	584.536	469.287	522.005	492.277	430.567
1700065D16Rik	0.706632	-0.492995	0.129564	2.32	1.214	1.668	1.982	0.925	1.587	1.457	1.117
Slc27a6	-0.588432	-0.849686	0.129734	1.392	0.425	0.5	0.623	0.272	0.446	0.291	0.583
Cab39l	4.0463	-0.225107	0.130049	16.703	19.425	18.067	16.593	16.111	13.343	15.848	15.294
	2.10256	0.347937	0.130111	4.308	3.096	3.502	3.794	5.606	4.911	3.845	4.321
Ndufs6	4.88903	-0.198241	0.130173	30.025	31.505	32.576	32.109	25.364	31.695	23.597	29.277
Sncb	2.24253	-0.685788	0.130304	3.049	5.463	3.28	10.986	3.266	7.341	1.69	1.845
Setbp1	7.70999	0.181417	0.130307	203.682	205.48	217.47	157.885	243.896	224.744	190.816	230.092
Cep72	3.85312	0.256445	0.13033	13.72	12.687	14.62	11.213	15.893	12.847	17.829	15.877
Dtx4	5.62718	-0.166209	0.130396	50.44	54.876	54.312	48.985	51.218	46.427	47.66	40.687
Cenpa	6.22911	0.240662	0.130464	82.918	58.396	78.272	55.101	85.943	56.099	92.641	89.871
Rab5c	7.19943	-0.138331	0.130517	144.89	166.995	152.652	151.089	147.72	146.671	129.464	135.463
Zzef1	6.92995	0.140515	0.130696	125.271	105.927	122.077	110.315	126.493	131.196	123.113	130.122
Fam161b	4.2214	0.227493	0.130725	18.426	13.719	17.455	18.688	19.213	18.948	21.674	20.149
Gm16984	0.0177643	0.617206	0.130838	0.862	0.546	0.5	0.906	0.925	1.29	0.874	1.214
1300002E11Rik	3.72834	0.236966	0.130868	12.461	11.473	12.341	11.949	13.825	12.45	15.032	15.537
Pdgfrl	1.88124	-0.375533	0.131032	3.977	3.46	5.114	3.624	3.211	3.671	3.379	2.233
Rps15a-ps7	-0.0712507	-0.75789	0.13117	0.862	1.396	0.945	1.076	1.143	0.843	0.291	0.243
Rpl30	8.48045	-0.17116	0.131237	352.946	413.874	375.57	370.474	355.639	351.873	328.262	307.874
Cpped1	4.80111	-0.201503	0.13124	27.971	29.745	29.685	31.43	24.547	30.257	26.277	22.286
Igf2bp3	5.45489	0.201726	0.131319	49.446	37.272	42.638	33.468	47.353	40.078	49.35	50.398
P2ry6	0.288717	-0.595572	0.131484	1.193	0.971	1.39	1.812	0.49	1.19	0.99	0.874
Clgn	2.57251	0.388824	0.131608	4.905	4.371	4.114	6.739	5.715	5.952	4.894	9.759
S100a1	2.85193	-0.318959	0.13162	6.562	8.741	7.282	9.004	5.552	7.837	6.759	5.195
Mroh2a	4.48396	0.248352	0.131854	23.927	18.939	21.791	16.763	26.833	18.055	25.986	25.83
Heatr6	6.31768	0.135905	0.131891	77.284	70.052	77.994	78.263	84.202	80.999	79.648	88.706
Csf3r	0.910624	-0.428037	0.132031	2.121	2.064	2.168	1.812	1.034	1.686	1.573	1.748
Cdk8	6.24733	0.134275	0.132038	78.278	67.745	70.711	72.6	78.487	78.469	80.813	79.724
Med28	5.82446	-0.150016	0.132104	54.019	64.649	61.539	57.763	57.314	54.611	51.273	51.32
	3.77833	0.293361	0.132188	13.919	8.195	13.62	13.138	16.764	12.351	14.974	15.828
Dhrs1	5.04713	-0.17105	0.13219	33.936	35.086	33.41	37.206	33.311	30.654	29.132	30.928
Sox8	7.25845	-0.145005	0.132262	154.501	165.173	157.043	166.039	156.32	160.609	133.95	130.413
Zscan20	4.0631	0.225066	0.132302	16.438	15.54	16.288	12.968	17.417	17.112	17.771	19.227
Chordc1	6.19868	0.173803	0.132315	64.558	71.387	70.544	69.145	63.954	69.343	89.378	88.318
Ap4b1	4.03295	0.266482	0.132346	13.057	14.69	18.067	13.138	13.716	16.914	20.684	19.664
Chchd10	1.85879	-0.554302	0.132576	2.519	3.035	3.169	7.985	2.776	4.514	2.098	1.991
Rnf150	5.24204	0.181646	0.13263	33.207	35.693	35.689	36.81	38.971	45.931	34.143	41.27
Pot1b	4.43099	0.320679	0.132655	21.144	19.061	20.402	15.687	18.288	16.368	24.646	35.929
Hist1h2bc	2.16531	0.40027	0.132675	3.911	3.46	3.502	4.191	3.647	4.266	7.807	4.224
Glo1	7.03103	-0.282397	0.132786	100.681	150.969	188.174	133.817	129.432	127.376	140.709	74.286
Cox14	5.02623	-0.18813	0.13279	34.4	37.757	33.688	32.562	34.508	29.612	30.647	26.753
Tfr2	0.750379	0.517395	0.132832	1.723	0.728	1.167	1.529	1.796	2.381	1.981	1.214
	3.48713	0.27131	0.132894	9.213	8.923	9.284	12.742	11.593	12.996	12.177	11.75
Birc2	6.30896	0.163211	0.132897	84.309	67.016	78.549	68.919	79.575	73.757	95.029	86.23
Pidd1	4.3876	0.239668	0.132956	20.149	14.933	20.735	20.5	25.201	17.857	24.063	23.063
Cstb	3.99481	-0.233079	0.133052	15.576	20.457	15.454	16.989	15.131	14.236	14.974	13.935
	-0.216517	0.705441	0.1331	0.464	0.364	0.667	0.736	0.816	0.496	1.107	1.262
Gas1	4.96656	-0.183478	0.1332	32.08	37.272	30.519	32.732	28.847	30.703	27.093	30.054
Mta3	4.35054	-0.23674	0.133405	18.956	22.217	23.07	23.558	18.179	23.065	15.032	18.207
Yeats2	6.94159	0.148921	0.133448	125.669	106.352	127.858	106.012	132.807	118.696	132.552	132.501
	2.79428	-0.361795	0.133609	7.887	9.652	8.339	4.927	6.967	7.093	5.127	4.758
Gm4604	-0.234467	-0.770589	0.133631	1.458	0.971	0.556	0.849	1.089	0.397	0.408	0.34
Irf3	4.76901	0.195895	0.133707	26.247	23.614	24.738	26.616	28.194	25.148	32.045	30.588
Dclk2	9.74134	0.227778	0.133746	901.621	645.761	833.97	772.208	959.147	793.921	922.735	1017.09
Mfn2	6.55186	0.141445	0.133794	85.9	86.441	85.109	98.989	90.352	103.717	96.777	102.301
Gm3739	0.128275	0.87538	0.133847	0.795	0.668	0.723	0.566	0.327	2.034	2.331	0.388
Ubr2	6.95171	0.133212	0.133922	121.626	112.787	123.522	113.94	129.541	135.362	123.113	129.442
Scn8a	6.7778	0.158392	0.133937	108.966	86.381	103.12	115.922	103.633	124.351	116.879	117.595
Nupr1l	0.68364	0.47108	0.133954	1.06	1.153	1.223	1.529	1.524	1.389	2.331	1.699
Shisa4	3.8193	-0.236361	0.133992	15.178	15.661	13.453	16.366	12.519	14.136	12.527	12.284
	2.18404	0.387996	0.134094	3.778	3.521	4.892	3.115	4.735	3.224	5.943	6.166
Cftr	-0.578343	-0.831114	0.134246	0.464	0.668	0.445	1.302	0.435	0.595	0.233	0.34
Slc6a11	5.35562	-0.20539	0.13436	39.172	46.074	38.191	51.533	35.76	45.881	32.279	37.774
Emd	5.85313	-0.14249	0.13442	62.238	61.917	61.094	56.97	59.328	53.322	52.671	54.088
Syngr3	5.36249	-0.293922	0.134563	33.87	44.678	40.192	62.01	37.121	51.734	29.307	29.277
Zfp532	7.46736	0.159883	0.134652	177.567	153.093	187.062	150.523	197.251	165.322	186.679	197.319
Chrm3	0.423623	-0.529482	0.134739	1.259	1.032	1.612	1.925	1.143	1.091	0.99	0.825
Slc2a4rg-ps	3.99416	0.285258	0.134757	13.786	9.53	14.898	18.745	16.927	15.773	18.878	17.916
Dcaf12l2	-0.803156	-0.879422	0.134789	0.464	0.728	0.222	1.019	0.327	0.248	0.35	0.388
Gipr	3.06839	0.438879	0.13514	5.037	4.674	6.115	12.119	7.021	12.946	8.099	9.856
Myd88	1.22589	0.447064	0.135158	1.988	1.943	1.946	1.642	2.558	1.438	3.321	2.962
2310011J03Rik	4.1015	-0.214149	0.135199	19.553	17.543	18.678	17.555	15.621	15.426	17.479	14.712
Sntb2	3.77879	0.250697	0.135279	13.057	11.352	13.675	11.609	16.601	15.823	12.352	14.323
Zfp697	4.43572	0.212783	0.135317	20.348	20.518	19.068	19.821	19.159	22.023	26.685	24.568
Pisd-ps1	4.62649	0.286302	0.135331	18.625	23.431	24.237	22.256	19.649	21.329	38.629	28.501
Gon4l	7.49042	0.138321	0.13545	173.524	176.95	167.717	166.209	176.132	199.695	194.895	182.51
Pnpla6	5.10734	0.180681	0.135492	33.671	28.288	31.687	35.167	32.44	38.838	37.464	37.24
Dido1	7.26996	0.140871	0.13557	158.08	148.298	152.485	127.984	165.138	151.136	161.276	169.401
Tmem87b	5.60615	0.161072	0.135651	49.578	45.285	44.862	43.832	50.565	45.931	55.759	52.971
Rnf219	5.35514	0.181508	0.135737	40.034	40.307	38.635	34.035	44.033	35.812	48.01	45.688
Rab6a	7.27156	-0.135252	0.136021	159.074	171.001	160.546	155.959	155.068	158.08	135.581	139.929
	2.34918	0.317656	0.136047	5.369	4.067	3.78	4.53	5.443	5.159	5.244	6.215
Adora1	5.30925	-0.272326	0.136188	32.411	44.495	42.638	53.459	33.147	50.693	27.734	31.656
Hist1h2al	1.03255	-0.548895	0.136294	2.651	1.093	2.502	3.001	2.558	1.686	1.107	0.971
Gm14342	0.902176	0.534345	0.13633	0.928	2.003	1.39	1.359	1.197	1.488	2.505	3.059
Mgst3	4.24396	-0.255515	0.136431	15.974	22.157	19.846	24.011	17.689	20.932	14.333	15.731
Gm10053	0.394014	-0.608868	0.136546	1.06	1.518	1.167	2.095	0.653	1.488	1.107	0.583
Hist1h4i	1.17561	0.813872	0.136661	1.259	1.335	0.667	2.945	0.925	3.671	5.593	0.777
Recql5	4.79673	0.191755	0.13677	26.048	24.888	26.406	25.993	26.126	28.322	33.968	29.666
Nup210l	1.71321	0.359386	0.136775	3.248	2.853	2.668	2.322	3.864	3.075	3.321	3.933
Cpsf7	7.37469	0.144245	0.136784	161.991	146.962	161.157	160.093	164.267	160.808	194.312	177.169
Degs1	4.35366	-0.202279	0.136907	20.415	22.521	21.124	22.992	20.248	20.039	17.363	18.013
H2-M5	3.80571	0.322332	0.136979	11.533	7.224	13.62	16.819	14.369	16.567	15.149	15.488
Stx5a	6.50608	0.138109	0.137077	86.563	77.882	93.114	88.116	93.509	89.878	99.574	97.543
Plppr5	3.48283	0.334311	0.137283	6.429	11.655	9.172	11.779	10.995	16.368	10.08	11.798
Cc2d1b	5.51609	0.173814	0.137606	43.083	36.483	41.359	50.627	47.625	46.824	49.059	50.058
Nxph2	0.727882	0.47401	0.137609	1.326	1.7	0.778	1.359	1.905	1.389	1.981	1.894
	-0.11715	0.675782	0.137727	0.862	0.425	0.334	0.849	0.762	1.141	0.757	1.262
AU041133	2.73553	-0.30347	0.137878	6.96	7.345	8.728	5.946	6.695	5.357	5.768	5.681
Slc15a3	0.543246	-0.56576	0.137902	1.392	1.578	1.834	1.642	1.252	1.736	0.466	0.874
Dync2h1	5.38019	-0.183052	0.13797	46.264	48.441	45.417	36.64	39.951	43.798	37.173	34.715
Cldn34c1	4.31794	0.327747	0.138026	18.294	24.038	15.399	12.629	18.451	15.327	25.695	28.792
Chrnb1	0.544842	0.561678	0.138114	1.127	0.607	1.668	0.906	1.252	1.786	2.156	1.214
	3.35165	0.31614	0.138141	10.87	7.102	9.617	8.381	13.662	10.863	12.177	8.108
1500035N22Rik	2.0013	-0.513843	0.138187	3.977	5.099	3.169	6.116	1.796	6.051	2.797	2.185
Ica1l	3.87606	-0.366718	0.138253	12.129	13.719	14.342	25.427	12.954	17.41	8.914	11.604
Eloc	6.08366	-0.154287	0.138263	65.751	77.761	65.486	76.337	56.062	68.053	65.548	66.712
Slc9b2	0.129959	-0.613465	0.13833	0.928	0.971	1.223	1.642	0.762	1.141	0.466	0.728
Col4a2	6.56785	0.185848	0.138423	87.491	82.314	90.557	94.232	126.82	101.187	77.2	98.125
Smc5	6.20485	0.18351	0.138584	76.952	69.02	74.269	55.667	74.731	64.383	89.727	84.482
Gm26566	1.93962	-0.420989	0.138611	3.911	5.706	3.78	3.738	4.681	3.671	2.098	2.331
Bid	2.80148	-0.314603	0.138797	6.164	7.345	7.338	9.57	6.314	7.291	5.127	5.729
Sympk	7.45579	0.134376	0.138892	171.668	157.039	170.663	169.72	186.637	176.581	182.076	189.113
	6.3319	-0.370307	0.139022	88.22	123.774	35.912	115.072	70.268	75.94	57.682	76.859
Kiss1r	1.34724	-0.440823	0.139068	2.32	2.55	2.78	3.568	1.47	3.224	1.806	1.748
Tubb2a	9.30745	-0.242245	0.13909	590.431	738.272	591.039	826.516	557.298	722.941	509.756	531.751
Dusp3	3.77245	-0.258404	0.139095	13.057	15.783	15.232	15.007	12.41	15.575	10.313	11.07
Thap2	5.7578	0.172037	0.139337	56.538	49.534	54.423	42.642	58.076	49.701	61.294	59.769
Rps6ka2	6.68819	-0.159507	0.139396	103.067	110.601	114.795	106.351	106.137	112.149	83.843	87.152
Phf11c	0.262729	0.58927	0.1394	0.862	0.546	1.001	1.019	1.361	0.794	1.282	1.748
Mrpl30	5.25559	-0.171456	0.139686	37.449	44.253	36.301	43.435	37.229	36.606	34.26	35.249
Zfp383	4.98264	0.210977	0.139737	33.671	29.502	27.517	26.163	29.228	29.166	37.697	39.085
Mdm1	5.17022	0.193812	0.139774	36.256	28.834	38.302	30.524	36.25	33.679	41.95	41.318
Abhd8	6.23296	-0.14979	0.139993	77.615	76.668	78.883	82.85	79.14	77.973	64.382	63.362
Pdf	3.73103	-0.231597	0.140221	13.72	15.722	13.509	13.988	12.41	13.244	12.061	10.779
Rnf214	6.43237	0.141866	0.140319	88.75	78.125	89.278	71.92	95.523	88.39	87.105	90.891
Fbln5	0.328079	-0.663878	0.140403	1.193	1.639	1.167	1.642	1.089	1.339	0.175	0.923
Zfp382	3.22357	0.295531	0.14049	9.478	8.923	8.394	6.343	10.505	11.21	7.691	11.167
Fam171a2	7.57372	-0.206444	0.141003	186.714	202.081	190.898	236.317	198.067	219.536	138.728	150.854
	3.4647	0.283243	0.141144	11.334	6.738	10.618	10.703	12.682	11.656	11.711	11.895
Ralgapa2	5.44531	0.155484	0.141154	42.221	39.943	40.803	41.51	44.196	49.998	42.941	45.98
Kif5a	8.33421	0.157929	0.141361	307.676	293.743	301.245	317.242	309.592	350.831	345.858	354.727
Zfp131	5.85461	0.184051	0.141398	58.858	54.026	56.925	46.493	58.021	49.552	64.79	73.315
Svbp	5.25315	-0.163703	0.141444	36.653	42.492	40.47	41.113	37.937	36.259	33.677	35.638
Gm11847	1.67633	-0.43119	0.141517	2.452	4.006	5.003	2.718	3.538	1.885	2.505	2.622
Ddost	6.54869	-0.132192	0.141523	95.113	105.441	92.447	98.197	91.169	93.151	84.542	88.026
Tor1b	5.90966	0.145519	0.141527	60.713	52.812	55.368	59.009	62.648	57.19	67.354	64.915
Mpp3	5.90617	0.15535	0.141573	62.039	49.473	55.757	59.292	57.749	60.762	64.207	69.528
Atp5f1	7.70245	-0.139127	0.141767	212.298	234.921	210.41	215.251	200.135	204.308	191.807	196.348
Rerg	0.329866	0.737837	0.142063	0.53	0.971	0.445	1.416	1.089	2.827	0.932	0.777
Sfswap	7.52732	0.138959	0.142117	180.815	156.736	179.891	184.501	190.937	189.081	195.069	197.853
Kifc1	5.82614	0.210079	0.14221	58.46	49.23	57.759	44.568	60.416	43.6	69.801	69.139
	5.16389	0.195898	0.142249	37.648	31.08	34.689	29.844	41.203	30.554	42.009	38.891
Ndrg2	6.90578	-0.133428	0.142253	116.721	125.17	129.804	129.57	116.641	113.835	122.297	104.389
Has3	4.09435	0.226698	0.142385	16.239	15.479	14.62	16.196	15.839	18.997	16.547	21.703
Xntrpc	2.77148	0.485331	0.142392	6.893	5.767	7.56	2.152	10.559	4.514	7.749	8.497
Ptgis	1.41008	-0.390373	0.142397	3.049	3.885	2.557	2.152	2.177	2.381	2.156	2.136
Setd3	6.74193	0.149479	0.142608	113.208	89.355	97.951	105.049	110.328	100.741	119.442	119.294
Rab27b	1.12853	-0.494466	0.142693	1.988	3.035	1.612	3.115	1.415	2.827	1.34	1.311
Pcgf6	4.79246	0.210859	0.142706	26.446	20.396	27.295	28.145	26.344	27.578	33.793	30.734
Pyurf	3.48248	-0.25236	0.142763	11.069	13.233	11.118	12.742	10.831	9.97	10.837	8.837
4833420G17Rik	6.56298	0.146275	0.142786	99.355	85.045	89.723	84.492	99.17	87.596	110.644	99.485
	3.12068	0.276812	0.142835	7.158	6.252	8.783	8.778	9.579	9.226	9.963	8.837
Safb2	7.33214	0.169157	0.14286	171.403	118.553	156.654	159.754	168.186	154.36	180.387	178.869
Stk26	2.27741	-0.524661	0.142868	3.38	5.767	4.447	8.721	2.885	6.795	1.864	3.933
Ndufv1	6.57515	-0.12376	0.142922	97.764	100.767	96.839	101.934	90.298	92.903	91.184	90.26
Selplg	0.572687	-0.513476	0.143094	1.259	1.578	1.39	2.265	1.143	0.744	1.107	1.554
Psmd14	6.59592	-0.131578	0.143135	99.223	110.48	96.561	97.857	94.543	88.836	96.311	89.24
Asap3	1.93956	0.32542	0.143137	2.85	3.703	3.613	3.001	4.3	4.018	4.137	4.078
Ntsr2	-0.972537	-1.02868	0.143157	0.331	0.364	0.334	1.133	0.109	0.496	0.35	0.097
Gm11839	-1.27939	1.57759	0.14322	0.199	0	0.056	0.34	0	0.347	1.398	0.097
Nab1	4.20815	-0.211536	0.143246	19.42	19.607	21.236	18.631	17.907	14.632	17.712	17.916
Nup205	7.20789	0.138345	0.143516	148.204	139.921	151.762	122.717	158.715	146.275	153.527	160.661
Arhgef3	2.72314	-0.481205	0.143582	4.64	7.406	6.226	11.949	3.429	9.325	4.02	4.855
Zfp976	2.22726	0.344832	0.143632	3.844	5.281	3.169	3.794	5.497	4.018	5.127	5.778
Cacna2d2	4.94356	0.263228	0.143729	39.238	23.249	22.459	26.616	37.393	32.985	37.522	25.927
Smim19	3.77456	-0.261775	0.143842	12.395	14.69	14.62	17.499	12.682	15.128	10.255	11.313
Gcfc2	3.92072	0.237016	0.143864	15.245	11.837	14.954	13.138	17.036	14.335	15.324	18.304
Mapk11	5.95113	0.164527	0.143962	59.918	52.933	55.146	64.898	65.968	55.752	75.686	63.75
Isy1	5.83967	-0.157037	0.143966	62.437	64.103	60.594	53.968	53.286	47.915	61.877	53.214
Pcgf5	2.27573	-0.304759	0.143969	5.568	5.038	5.893	4.474	4.137	4.365	4.137	4.321
Ddt	3.61521	-0.238216	0.143996	11.931	13.173	14.565	12.912	11.648	11.508	11.42	10.05
Sun2	6.66172	0.151648	0.144166	105.122	87.17	97.839	93.157	113.92	89.779	110.062	112.011
Atp9b	6.00798	0.132658	0.144274	60.316	59.55	60.649	64.615	69.234	68.103	63.916	67.488
9230104M06Rik	-0.183097	-0.798318	0.144304	1.392	0.789	1.001	0.793	0.762	0.992	0.058	0.437
Scn3a	6.8299	0.126887	0.144382	111.882	111.208	106.845	104.709	112.722	123.756	120.607	117.449
Pxmp4	3.17091	-0.259994	0.144531	9.942	8.559	9.951	10.363	9.198	7.738	7.924	7.574
4932442E05Rik	1.31459	0.382021	0.144709	2.121	2.125	1.834	2.152	3.048	2.182	3.205	2.331
Fam20c	6.68863	-0.142622	0.144791	97.632	101.314	113.46	120.056	99.006	104.907	95.554	92.396
Ppa1	6.35125	-0.131551	0.144839	84.044	94.272	83.719	78.999	80.283	77.13	77.259	76.616
Mettl9	7.0736	-0.128652	0.144874	136.671	142.228	142.534	140.896	138.086	120.135	129.347	126.869
Gfm2	5.33517	0.17469	0.144996	38.112	32.658	37.023	43.435	39.298	40.475	45.971	45.009
Rev3l	7.5872	-0.163975	0.145025	199.241	223.57	200.904	188.748	175.479	218.346	160.577	170.663
Acads	3.77111	-0.224541	0.145055	14.383	15.661	14.843	13.535	12.301	11.557	12.935	13.206
Krt1	3.07095	-0.355261	0.145125	7.092	9.895	7.671	12.572	5.878	10.267	5.943	6.992
Gm17494	2.29523	0.330848	0.14548	5.037	3.399	3.613	4.927	4.354	5.704	5.885	5.389
Fzd8	4.89066	-0.217419	0.145499	35.527	36.179	32.243	23.275	30.099	27.529	26.394	25.345
Ssc5d	1.69444	0.357176	0.145764	2.651	2.185	3.224	2.832	3.266	3.422	3.146	4.127
Cntnap4	3.71293	0.235221	0.146006	13.389	12.869	11.452	10.08	14.641	13.392	14.683	13.498
Sesn2	2.18391	0.327017	0.146186	3.181	4.006	4.725	3.738	5.007	4.167	5.535	5.001
Pcdhgb8	0.814122	0.59727	0.146238	1.458	1.032	2.057	0.623	1.742	1.339	1.282	3.447
Helz	6.44083	0.137126	0.146372	88.286	80.796	88.5	72.996	96.448	92.705	86.29	88.026
2610306M01Rik	2.84683	-0.293534	0.146543	6.032	9.591	7.838	7.758	5.987	6.002	6.759	6.749
Aldh5a1	5.58833	-0.18226	0.146611	53.555	51.962	52.589	46.097	50.292	49.502	35.192	44.863
BC005561	3.99055	-0.31023	0.146639	17.101	20.093	22.347	10.42	14.968	16.418	11.653	13.352
Ndufb9	5.9616	-0.138821	0.14682	64.16	69.02	61.706	65.974	59.001	64.283	55.002	58.555
Gm21541	-1.04153	1.81493	0.146908	0	0	0	0.623	0.163	0	1.107	1.02
Akr7a5	3.65782	-0.225476	0.146945	13.588	13.476	13.509	13.421	11.267	12.301	10.779	11.798
Usmg5	5.30184	-0.17198	0.146984	36.521	43.706	39.747	46.72	38.1	39.88	35.658	34.375
Glrx5	5.26639	-0.167184	0.147156	35.725	42.917	40.081	43.662	37.774	38.044	34.026	34.812
Gm19426	1.02266	0.457559	0.147269	2.452	1.578	0.889	1.586	2.34	2.034	2.68	1.845
N4bp3	2.34157	-0.330482	0.147386	4.971	5.281	4.836	7.022	3.701	5.357	3.787	4.71
Ifit2	4.28265	-0.208756	0.147403	22.27	22.157	19.735	18.914	18.234	16.914	20.393	16.362
Vdac2	6.82537	-0.126043	0.147437	115.925	125.109	118.575	113.373	112.287	107.089	109.537	104.534
Col3a1	1.92335	-0.419299	0.147475	4.375	3.035	5.114	4.361	4.3	4.067	1.864	2.379
Usp19	7.78855	0.143329	0.147488	227.211	193.34	217.526	202	235.569	222.661	233.641	235.918
Ddx11	4.36302	0.225404	0.147609	20.879	16.451	20.346	17.782	20.846	17.857	25.112	24.422
Mtus1	6.57186	0.123543	0.14761	87.822	92.572	93.559	89.815	99.659	96.177	98.583	101.912
Palb2	3.05256	0.273479	0.147654	8.219	7.406	7.894	6.116	9.362	7.738	9.439	9.274
Runx1t1	7.05353	0.155372	0.147664	126.796	129.055	123.856	122.661	138.304	160.957	113.033	147.018
Foxred1	5.18919	0.179388	0.147891	34.599	29.987	32.854	38.962	34.018	38.094	42.533	39.862
Ptpn3	-0.194257	0.681346	0.148068	0.265	0.789	0.334	0.906	1.089	0.992	0.757	0.874
Mbp	4.86599	-0.183276	0.148219	29.031	33.023	30.297	31.26	26.888	30.951	24.121	26.85
Camk2d	4.84263	-0.184738	0.14843	27.904	33.994	28.907	30.863	27.432	29.414	24.937	25.247
Pygm	0.650553	0.45154	0.148527	1.326	1.275	0.834	1.472	1.851	1.488	1.515	1.845
Tdrkh	6.16404	0.151011	0.148548	67.342	65.135	75.27	63.596	72.118	65.176	81.92	82.151
Rpl24	8.18394	-0.154047	0.148581	289.184	328.586	290.739	316.336	290.487	285.01	268.774	256.553
Gm7420	-0.516437	-0.726283	0.148729	0.795	0.668	1.001	0.51	0.218	0.446	0.641	0.486
Gm11175	1.52993	-0.551919	0.148836	4.109	2.367	1.946	4.87	3.538	2.778	0.874	1.845
Plxdc2	2.49987	-0.296594	0.148924	5.369	6.131	6.059	6.909	4.953	5.903	4.603	4.467
Shisa9	3.43929	-0.283578	0.149007	10.936	10.684	11.674	13.874	8.219	12.797	9.031	8.691
Elob	6.52815	-0.138087	0.149014	85.039	107.263	92.614	101.425	87.631	87.001	88.096	88.415
Tkfc	4.58608	-0.204837	0.149129	22.403	27.438	23.014	29.561	21.608	25.198	21.383	20.684
BC017643	5.40025	0.165275	0.149136	39.835	35.754	42.916	40.264	46.156	38.59	47.019	46.368
Pcyox1l	4.82202	0.18646	0.149144	25.386	24.767	24.237	30.977	30.644	30.951	28.666	29.666
Reck	3.72788	0.225567	0.149147	13.057	10.502	12.063	12.798	14.533	13.293	14.624	14.177
Tsc1	7.19916	0.124314	0.149549	138.991	134.397	150.539	138.064	156.429	154.31	153.527	148.378
Slc38a9	5.13951	0.168485	0.14962	33.737	29.502	34.744	34.318	35.814	34.225	38.629	40.056
Usp40	5.83891	0.155436	0.149773	58.659	47.288	58.537	51.703	60.144	53.52	62.693	64.43
Egln3	3.26676	-0.278905	0.149776	11.334	10.259	9.45	10.76	11.104	6.845	7.807	8.691
9230112E08Rik	2.61806	0.30011	0.149794	5.037	5.16	4.781	6.569	6.259	6.299	6.001	7.963
Sst	3.8322	-0.391496	0.14994	12.196	20.396	10.006	21.576	11.866	17.609	7.458	11.944
Rab6b	7.18343	-0.180115	0.149958	136.406	158.435	135.53	186.823	135.31	164.925	124.162	120.363
Gpr180	3.6931	-0.225538	0.149982	12.991	14.326	13.397	14.611	12.029	12.351	10.429	12.478
Tmco1	5.30793	-0.16364	0.15	45.999	43.039	40.303	37.716	40.114	35.118	37.348	36.512
Sema6a	5.57119	-0.151604	0.150022	49.313	48.502	50.587	51.307	48.66	47.171	42.067	41.901
Rpl13	9.34776	-0.195865	0.150206	680.64	739.79	674.091	687.942	681.179	638.519	557.183	552.338
Cxcl12	2.79903	0.563781	0.15028	4.971	6.617	3.836	6.626	17.689	6.2	3.379	5.341
Pde4dip	7.86275	0.141955	0.1503	227.94	204.266	236.705	215.931	251.952	237.194	240.458	246.746
Rims4	3.90477	-0.336204	0.150307	12.262	18.211	13.008	22.879	10.886	18.997	11.012	11.653
Armt1	4.05183	0.219899	0.150746	15.709	14.508	15.51	15.12	19.105	14.533	17.771	19.47
She	1.21048	-0.412186	0.150767	2.651	2.246	2.446	2.775	2.83	1.438	1.748	1.602
Snu13	6.8591	-0.129023	0.150802	117.649	132.09	122.577	112.354	108.042	108.528	115.422	111.235
Zfp280d	6.5857	0.136434	0.15082	96.837	88.748	93.781	86.248	98.081	89.233	106.274	108.273
Bloc1s2	4.87296	-0.180347	0.150884	28.766	32.658	29.241	33.412	28.357	29.91	25.345	25.879
Adam8	3.76407	0.258637	0.151002	14.714	9.045	12.619	12.685	13.553	12.896	16.314	15.925
Lgals9	1.42613	-0.363181	0.151327	2.452	3.096	2.613	3.454	1.959	2.331	2.156	2.573
Vegfb	4.78352	-0.203607	0.151442	26.844	27.863	27.462	35.281	28.085	27.926	23.189	22.82
Ddx46	7.37263	0.135537	0.151517	169.878	149.998	162.992	148.484	171.56	161.006	182.135	178.82
Llph	5.20477	-0.172701	0.151578	37.846	38.85	38.913	40.264	31.787	30.554	39.853	36.172
Rpl34	7.39245	-0.165519	0.151595	164.642	197.528	169.551	178.441	160.021	163.982	126.784	182.268
Arpc2	6.96193	-0.132496	0.151654	119.24	142.713	127.191	131.948	118.927	124.648	115.131	116.673
Mdn1	7.36187	0.136636	0.151895	162.587	150.119	165.382	148.314	167.315	190.817	167.161	163.283
Gm13436	-0.240559	-0.602475	0.151941	1.127	0.85	0.723	0.906	0.708	0.595	0.466	0.583
	-0.0302315	0.579875	0.152012	0.862	0.668	0.556	0.68	0.708	1.042	1.107	1.262
Aagab	5.77714	-0.139337	0.152027	56.935	57.972	57.647	56.97	49.095	56.198	50.457	52.583
Rps21	7.66072	-0.138688	0.15204	196.192	234.436	212.078	205.114	192.951	188.337	194.895	193.969
	1.89042	0.346439	0.152108	2.916	2.914	4.225	2.548	4.3	3.919	4.37	3.496
	-1.25696	1.1267	0.152118	0.066	0.121	0.278	0.283	0.272	0.149	1.049	0.243
Nfkbia	3.9318	-0.231077	0.152136	16.504	17.847	14.064	17.102	13.117	14.93	12.002	15.683
Ddhd2	5.74313	0.152118	0.152229	51.169	43.646	51.088	56.573	55.3	58.629	56.983	54.136
Rnf11	6.49725	-0.128403	0.152413	89.943	100.221	90.946	95.875	84.31	92.11	83.61	84.822
Zfp775	4.82945	-0.17925	0.152472	27.573	33.387	28.74	30.637	27.65	27.975	25.112	25.539
Lmbr1l	5.81206	0.166627	0.152527	58.659	44.435	50.365	57.876	60.471	51.635	62.226	62.876
	0.954852	0.386967	0.152609	1.458	1.639	1.668	1.529	1.959	1.786	2.331	2.185
Mphosph9	5.68915	0.165604	0.152616	54.152	42.189	52.033	45.757	56.606	50.197	51.098	59.769
Gm15672	-0.157613	0.637445	0.152633	0.663	0.304	0.945	0.51	1.034	0.992	1.049	0.728
Csnk2a2	6.07734	0.132838	0.152778	66.612	60.582	66.764	63.256	69.016	66.268	73.938	72.829
Gna11	6.71124	-0.140896	0.152853	107.375	108.659	103.843	119.263	103.469	111.554	91.708	91.522
Pdk4	3.06321	-0.280218	0.152877	8.351	10.198	8.672	9.004	6.531	9.474	7.05	6.749
Zfp142	6.05638	0.128384	0.152942	66.414	61.614	62.762	63.143	70.105	67.458	70.85	69.139
Pcp4	4.97919	-0.328655	0.152943	23.463	45.163	30.908	40.434	24.058	43.352	21.15	22.868
Calm1	9.09975	-0.18127	0.152981	548.542	634.531	551.347	597.448	503.468	558.711	491.81	502.522
Exosc10	6.52376	0.130141	0.153135	89.413	85.531	87.944	88.116	90.026	89.878	103.128	101.136
Nudt19	4.80177	-0.218797	0.153135	25.783	30.837	27.128	35.79	24.112	31.15	21.441	25.976
	1.30113	0.382959	0.153181	2.585	1.821	2.279	1.472	2.34	2.926	2.564	2.768
Hfm1	1.86429	-0.685416	0.153208	3.977	4.674	3.558	5.21	0.49	5.307	1.049	3.933
Zfp771	4.5203	-0.232297	0.153305	24.126	24.888	24.627	25.087	24.928	25.446	17.246	16.411
Npl	1.41062	-0.345732	0.15341	3.049	2.914	2.668	2.832	2.34	2.331	2.039	2.282
Cep55	4.62769	0.275226	0.15355	26.314	21.428	23.848	17.499	26.126	17.212	34.143	30.346
Usp11	6.98919	0.129733	0.153556	122.288	116.065	122.966	123.567	138.739	121.375	129.114	141.289
Tfg	6.18301	-0.125716	0.153757	77.151	73.269	73.991	78.433	71.139	66.317	69.276	70.839
Pdxp	6.48203	-0.171583	0.153826	84.508	102.164	85.887	105.785	90.243	99.352	68.985	77.296
Zfp934	1.05414	0.407046	0.153958	1.922	1.153	1.723	1.925	1.959	1.835	2.564	2.573
Pop1	3.92049	0.243304	0.15406	15.245	12.93	13.453	13.421	14.805	13.343	16.722	20.247
Adamts17	1.46727	-0.412291	0.154074	2.121	3.885	2.502	3.624	2.123	2.629	1.515	2.816
Mapk1ip1	5.04835	0.188581	0.154362	30.821	25.799	29.129	37.489	34.073	32.687	37.289	36.463
Psph	4.1304	-0.199621	0.154408	18.559	18.818	19.179	17.895	16.111	15.972	17.538	15.246
Minpp1	4.90775	-0.169911	0.154455	29.23	34.237	32.52	30.694	28.521	29.463	26.802	27.821
Alg6	3.08153	0.267709	0.154475	7.291	7.163	8.728	7.079	8.763	7.787	9.672	10.245
Zfp651	5.37588	-0.182903	0.154555	39.769	43.646	41.137	51.59	39.08	46.08	34.609	35.395
Ryr1	3.85474	0.237909	0.154618	14.118	10.259	14.509	13.761	14.369	14.93	16.198	16.605
Sp5	0.51954	-0.502322	0.154627	1.392	1.821	1.557	1.472	1.633	1.19	0.699	0.874
Nsmce1	5.32278	-0.159434	0.154647	42.42	45.285	40.359	40.434	40.169	35.167	40.727	34.861
Zfp420	4.36517	0.195849	0.15475	19.818	16.329	19.846	20.387	21.336	21.527	23.306	21.363
Sltm	7.32323	0.134748	0.154922	160.267	140.407	150.15	159.414	159.64	156.245	178.348	175.761
Chn1os3	0.895659	0.432119	0.155054	1.193	1.093	1.668	1.925	1.633	1.885	1.923	2.525
	-0.0855347	0.689975	0.155079	1.06	0.425	0.334	0.736	1.252	0.942	1.398	0.534
Wdr90	5.85233	0.15341	0.155111	60.183	47.956	55.09	55.158	61.396	52.578	63.8	65.109
	0.290038	0.545406	0.155113	1.259	0.425	0.889	1.019	1.252	1.29	1.34	1.359
Dhx33	5.65342	0.144624	0.155163	46.861	46.681	47.53	49.721	49.53	52.925	51.622	56.807
Gria4	5.74971	0.145984	0.155176	51.235	51.294	47.03	54.365	58.947	57.934	50.457	58.215
Srek1	7.19551	0.145729	0.155351	152.778	118.311	145.314	139.876	145.38	140.868	165.879	163.283
Tnc	7.71196	-0.147436	0.155397	240.401	195.1	236.593	208.965	195.019	199.795	211.558	189.113
Fhdc1	3.04919	-0.378623	0.155482	6.628	7.77	8.005	14.497	6.477	10.019	6.118	5.778
Gm6104	-0.241909	-0.652566	0.155693	0.994	0.789	1.001	0.849	0.871	0.744	0.291	0.388
Btg1	7.45518	-0.126702	0.155749	184.858	185.63	175.555	186.256	170.635	164.429	171.181	164.497
Crip2	6.94443	-0.170502	0.155814	115.329	122.742	126.691	156.469	121.649	135.511	103.419	102.592
Mrps10	4.95169	0.173831	0.155826	28.501	26.345	32.965	28.032	32.276	31.001	34.318	33.162
Atg12	6.28547	-0.127667	0.155852	76.753	87.716	82.33	78.546	77.997	74.749	73.821	71.276
Slc24a3	3.05356	-0.571099	0.15597	5.766	9.53	6.615	17.216	3.266	13.541	4.603	4.904
Trmt13	4.05644	0.215527	0.155993	15.046	13.355	16.232	16.479	15.458	18.253	17.887	19.373
Mrps30	4.71261	-0.177369	0.156005	28.103	28.106	28.796	25.88	26.289	23.858	24.821	23.111
Plau	0.397745	-0.48906	0.156046	1.922	1.153	1.39	1.246	1.089	0.942	1.049	0.971
Utp14b	4.35222	0.206278	0.156295	18.625	20.578	19.512	16.706	22.044	18.204	23.189	23.597
Gm2000	1.60822	-0.525405	0.156514	3.712	3.946	2.613	3.681	3.429	3.968	1.049	1.214
Gm5601	0.484311	-0.679222	0.1566	1.79	1.7	1.501	1.416	1.415	1.835	0.233	0.486
H2afx	6.96354	-0.173528	0.156683	150.325	134.093	132.472	111.958	146.251	106.841	106.915	108.856
Ndrg4	7.0711	-0.270708	0.156791	119.306	143.684	116.462	208.229	110.382	174.498	97.651	104.583
Uba5	6.16928	0.136473	0.156804	70.324	62.706	68.599	72.147	75.384	68.698	83.027	73.946
Neil3	4.57064	0.271947	0.157078	26.91	19.304	21.569	17.952	24.874	16.864	29.598	32.142
Gm13404	0.731892	0.51823	0.157173	1.458	0.789	0.667	2.152	1.633	1.786	2.156	1.699
Dennd6b	6.12515	0.212029	0.157364	57.068	54.815	55.535	90.778	68.744	88.291	71.84	70.256
Pced1b	1.23632	-0.408671	0.157374	2.784	1.882	2.335	3.285	1.524	2.579	1.981	1.651
Tti2	4.54523	0.20585	0.157423	20.746	20.396	22.014	23.105	22.479	20.733	27.093	29.229
Vwa2	0.255915	-0.525774	0.157562	1.06	1.093	1.39	1.586	0.708	1.141	0.99	0.728
Ikzf2	4.00456	0.221517	0.157659	16.371	12.99	16.01	13.478	18.669	16.964	18.004	15.003
Ndufs7	5.21153	-0.158742	0.15767	36.587	41.035	37.913	40.377	36.903	35.862	31.929	34.958
Esd	5.92147	-0.135095	0.157691	58.592	67.927	63.929	62.859	56.388	54.81	59.313	60.206
Etnk1	7.43358	0.13588	0.157791	168.221	155.4	163.881	171.023	175.37	201.977	168.093	178.043
Zfp551	3.16694	0.255293	0.157873	8.02	9.045	8.005	7.249	9.743	10.019	8.274	10.487
Mvb12a	3.83959	-0.212444	0.157978	15.709	15.661	14.509	15.177	13.063	13.343	13.459	12.818
Gm10643	1.03469	-0.392006	0.157986	1.591	2.792	2.224	2.209	1.578	1.587	1.923	1.651
Fam19a5	4.90053	-0.300265	0.158073	25.982	32.537	26.628	46.21	26.18	38.392	20.043	22.043
Upp2	1.51496	-0.365242	0.158078	2.651	3.399	2.724	3.624	2.34	3.075	2.214	1.991
Zfp397	6.94643	0.140388	0.158128	124.078	115.154	120.965	108.73	132.099	111.206	132.377	141.143
Otud4	6.96093	0.129447	0.15857	126	111.269	126.079	112.184	128.398	124.599	136.339	130.85
Dpp10	2.02885	-0.43359	0.158628	3.115	4.249	3.169	7.702	2.939	4.613	2.738	3.204
Zmynd19	5.93797	-0.13973	0.158669	57.068	69.991	64.374	65.181	60.579	60.663	55.06	56.661
Smyd2	4.84415	-0.189147	0.158683	27.44	32.78	29.574	32.166	26.507	31.447	23.597	25.393
Map3k3	5.47395	0.162095	0.158809	45.999	38.182	45.084	38.112	48.877	41.913	47.136	49.33
Gm3257	0.35348	-0.593227	0.158823	1.06	2.125	1.557	0.906	0.762	1.538	0.641	0.777
Cep290	5.02362	-0.188309	0.158849	35.858	29.077	40.248	32.959	32.222	32.588	27.384	29.035
Odf2l	5.06483	0.198006	0.158876	36.72	26.77	33.743	27.069	36.304	29.662	38.338	38.26
Gja5	-0.26273	0.740903	0.158902	0.199	0.911	0.389	0.623	1.415	0.992	0.641	0.534
Cdk20	3.81067	-0.278913	0.158959	12.925	15.176	12.286	20.67	11.92	14.93	10.488	12.964
Strn3	6.41012	0.133295	0.159031	80.995	83.831	85.276	73.902	86.869	79.71	95.962	92.882
Slc35g2	0.995633	-0.409401	0.159081	2.32	2.246	2.112	1.982	1.361	1.24	2.389	1.554
Elmod2	5.8543	0.146779	0.15909	58.791	57.486	53.645	49.325	57.804	54.71	65.781	64.381
	-0.16286	-0.665437	0.159158	0.994	1.032	1.112	0.736	0.816	0.546	0.175	0.874
Gm12264	0.945705	0.425519	0.159318	1.326	1.093	1.39	2.322	1.796	2.232	2.156	2.088
Myl9	3.30091	-0.249615	0.159332	10.472	10.016	10.673	11.213	9.579	9.573	9.089	7.429
Gm26777	0.722422	0.442513	0.159375	1.591	1.032	1.279	1.302	1.415	1.438	2.389	1.845
Psma5	6.51735	-0.126513	0.159445	88.817	102.467	97.784	92.93	85.726	84.521	90.31	89.434
Cdk5rap2	7.04999	0.14222	0.159458	134.02	121.892	137.253	110.372	137.052	130.7	132.726	155.126
Tyrobp	1.33561	-0.362856	0.159536	2.254	2.671	3.169	2.775	1.796	2.232	2.564	1.894
Sdk1	2.35001	-0.373552	0.159564	4.308	7.466	5.726	5.04	3.266	6.547	3.671	3.884
Ptar1	1.82955	-0.416663	0.159575	3.38	5.22	4.836	2.378	3.429	3.323	3.321	1.796
Scnm1	4.45732	0.234776	0.159629	21.409	19.061	20.068	19.764	19.159	18.601	29.424	27.335
2310057M21Rik	4.13729	0.200909	0.15965	15.974	17.786	16.344	14.95	18.996	19.394	18.412	17.965
Plcxd2	5.17482	-0.259089	0.159719	33.472	36.24	38.858	48.362	32.113	47.518	26.394	25.102
Mtch1	8.49753	-0.170406	0.159746	350.361	398.092	391.969	390.068	369.301	379.501	312.123	299.086
Grin2c	0.648924	-0.590551	0.160043	1.657	0.911	1.445	3.001	1.306	1.786	0.524	1.02
Tor1aip2	6.01876	0.146049	0.160085	61.708	63.313	65.708	55.044	63.355	61.307	75.336	72.004
Paqr8	4.08206	-0.204203	0.160265	17.564	17.422	18.178	18.914	13.771	16.567	16.955	15.294
Star	3.62849	0.221277	0.16027	10.804	11.534	11.896	10.986	12.41	13.69	12.876	13.74
Alas2	4.14057	-0.297505	0.160418	14.98	17.179	28.574	16.536	19.921	13.194	13.692	16.12
Nell2	8.12444	-0.149824	0.160479	288.588	308.251	302.746	274.146	284.174	278.661	242.613	252.475
Oplah	3.35064	0.248876	0.160511	9.147	9.409	9.228	9.061	12.247	11.855	9.672	10.002
Serpinc1	4.29958	0.208359	0.160531	17.564	16.511	16.566	21.972	19.594	20.138	22.956	21.266
Catsperg1	-0.254414	0.624163	0.160549	0.398	0.546	0.5	0.793	0.762	1.091	0.641	0.971
F13a1	-0.955631	-1.06117	0.160622	0.265	0.304	1.279	0.34	0	0.397	0.35	0.291
Asap2	6.53153	0.12565	0.160638	92.329	86.381	92.169	82.623	101.619	92.457	94.855	96.717
Tmem160	3.65655	-0.246823	0.160656	11.997	14.144	12.341	15.8	12.41	13.144	10.196	10.002
Rps19	8.4583	-0.160976	0.160834	338.033	401.309	359.337	386.161	360.592	343.242	313.871	310.399
Hadh	3.97863	-0.229162	0.160943	18.956	18.393	16.232	14.101	16.764	12.847	14.217	13.886
[truncated: 13,143 more rows]
